# Supplementary material for: Classification of Benign and Malignant Thyroid Nodules Using a Combined Clinical Information and Gene Expression Signatures
Source: PLoS One. 2016 Oct 24;11(10):e0164570. doi: 10.1371/journal.pone.0164570 (PMC5077123; doi:10.1371/journal.pone.0164570)
Supplement: S2 File — (XLSX) [file pone.0164570.s004.xlsx]

## Sheet: sample_all771
Age	Menopause	Medical_history	nodule_increase	ME_lump_mobility	ME_lump_character	US_nodule_max_diameter	US_nodule_length_width_ratio	US_nodule_max_area	US_cystic_lesion	US_nodule_number	US_nodule_position	US_nodule_boundary	US_lump_echoes	US_echoe_type	US_lump_morphology	US_lump_vascellum	US_lymph_node_number	US_lymph_node_morphology	US_lymph_node_boundry	US_lymph_node_vascellum	US_lymph_node_inner_structure	US_calcification	result
58	1	0.7	0	1	3	3	1.1	1120	0	2	3	1	2	1	0	1	0	0	0	0	0	0	1
55	1	0.5	0	2	1	1	1.5	140	0	2	3	1	2	1	1	2	0	0	0	0	0	1	1
31	2	1	0	2	2	0	1	49	0	1	2	1	2	1	1	2	0	0	0	0	0	2	1
55	2	36	1	2	3	0	1.28571	63	0	1	2	2	2	1	0	1	0	0	0	0	0	2	1
67	1	0.1	0	2	3	1	0.909091	110	0	1	1	1	2	1	0	1	0	0	0	0	0	2	1
49	0	24	0	0	0	0	1.5	24	0	3	3	2	2	1	0	2	0	0	0	0	0	2	1
45	2	2	0	1	2	1	1.42857	70	0	3	3	2	2	1	1	1	0	0	0	0	0	0	1
23	0	0.5	1	0	0	1	0.909091	110	0	3	2	2	2	1	1	1	2	2	2	1	1	2	1
37	2	8	0	2	3	1	1.09091	132	0	3	3	2	2	1	0	1	0	0	0	0	0	1	1
50	0	12	1	2	1	1	1.5	204	0	3	3	1	2	1	0	1	0	0	0	0	0	1	1
67	0	6	1	2	2	0	1.33333	56	0	2	3	2	2	1	0	1	0	0	0	0	0	2	1
47	2	6	1	2	2	1	2.5	140	0	3	3	2	2	4	0	2	0	0	0	0	0	2	1
32	2	0.7	1	0	0	0	0.833333	30	0	1	1	2	2	1	0	1	1	2	2	1	1	2	1
51	1	1	0	2	3	1	1.06667	240	0	1	2	1	2	1	1	1	0	0	0	0	0	1	1
44	1	36	1	2	3	1	1.22222	99	0	2	3	1	2	1	0	1	0	0	0	0	0	0	1
44	2	10	0	0	0	1	1.75	112	0	3	3	1	2	4	1	2	0	0	0	0	0	0	1
38	2	1	0	2	1	1	2.375	234	0	3	3	1	1	4	1	2	0	0	0	0	0	0	1
34	0	0.5	0	2	3	1	1.33333	195	0	3	3	2	2	1	0	1	0	0	0	0	0	2	1
59	1	48	1	2	3	1	1.54545	187	0	3	3	1	2	1	0	2	0	0	0	0	0	2	1
51	2	24	1	2	1	1	1.88889	153	0	3	3	2	2	1	0	2	0	0	0	0	0	2	1
68	1	1	1	2	1	2	1.58824	459	0	3	3	2	2	1	0	2	3	2	1	2	1	2	1
57	1	60	1	2	3	1	1.27273	154	0	3	3	2	2	1	0	1	0	0	0	0	0	2	1
44	0	36	1	2	3	1	1.83333	66	0	3	3	1	2	1	1	2	0	0	0	0	0	1	1
62	1	2	0	2	2	1	1.11111	90	0	1	2	1	1	1	1	2	0	0	0	0	0	0	1
62	1	84	1	2	2	2	2	200	0	3	3	2	2	1	0	2	0	0	0	0	0	2	1
34	2	0.5	1	2	2	2	1.78571	350	0	3	3	2	2	1	0	1	0	0	0	0	0	2	1
46	0	2	0	2	3	1	1.5	165	0	3	3	2	2	1	0	2	0	0	0	0	0	1	1
53	1	3	0	2	1	2	1.64286	322	0	2	3	1	1	1	1	2	0	0	0	0	0	0	1
60	1	3	0	2	2	2	1.29412	374	0	3	3	2	2	1	0	1	1	1	2	1	2	1	1
44	2	3	1	2	2	1	1.5	150	0	3	2	2	2	1	0	2	0	0	0	0	0	2	1
40	2	12	0	2	1	1	1.36364	165	0	2	1	2	2	1	1	1	0	0	0	0	0	2	1
40	2	12	1	2	3	1	1.22222	99	0	3	3	2	2	1	0	1	3	1	1	2	2	1	1
46	0	12	1	0	0	1	1.25	80	0	1	2	2	2	1	0	1	1	1	1	2	2	1	1
44	0	4	1	2	2	2	3	325	1	3	3	1	2	4	1	1	3	1	1	2	2	0	1
47	2	24	1	0	0	0	1	49	0	2	3	2	2	1	0	2	3	1	1	2	2	2	1
52	1	0.2	1	2	1	1	1.27273	210	0	1	2	1	2	1	1	2	0	0	0	0	0	1	1
56	1	12	1	2	3	0	1.16667	42	0	2	2	1	2	1	1	2	0	0	0	0	0	1	1
36	2	120	1	2	1	2	1.86667	420	0	2	3	1	1	3	1	1	3	1	1	2	2	0	1
45	0	2	0	2	1	1	1.66667	121	0	3	3	1	2	1	0	2	0	0	0	0	0	1	1
59	1	1	0	2	3	1	2.25	110	0	3	3	2	2	1	0	1	1	1	1	1	2	1	1
53	1	0.1	0	2	2	0	1.16667	42	0	1	2	1	1	1	1	2	0	0	0	0	0	0	1
48	2	3	0	2	1	1	2.25	60	0	3	3	1	2	4	1	2	0	0	0	0	0	1	1
31	2	5	0	2	1	2	1.42857	280	0	3	3	1	2	4	1	2	0	0	0	0	0	1	1
25	2	6	0	2	1	1	1.77778	144	0	1	1	1	2	1	0	2	0	0	0	0	0	2	1
61	1	36	1	0	0	1	2	162	0	3	3	1	1	1	1	2	0	0	0	0	0	0	1
41	0	36	1	0	0	0	1	36	0	1	2	2	2	1	0	2	0	0	0	0	0	1	1
34	2	0.2	0	2	1	1	1.11765	323	0	2	3	2	2	1	0	2	0	0	0	0	0	1	1
49	0	12	0	0	0	0	1	42	0	3	3	2	2	1	0	2	0	0	0	0	0	2	1
52	1	2	0	0	0	0	1.75	28	0	3	3	1	2	1	0	2	0	0	0	0	0	1	1
42	0	1	0	2	1	3	1.05263	1520	0	3	3	1	2	4	1	2	0	0	0	0	0	0	1
38	2	1	0	2	1	1	1.27273	154	0	2	3	1	2	2	1	2	0	0	0	0	0	0	1
27	0	1	0	2	2	2	2	432	0	2	3	1	2	1	1	1	0	0	0	0	0	1	1
30	0	1	0	2	2	1	1.25	80	0	1	1	2	2	1	1	2	0	0	0	0	0	1	1
46	2	1	0	2	2	3	1.94737	703	0	2	3	1	1	1	1	2	0	0	0	0	0	0	1
31	0	24	1	2	2	0	0	0	0	1	2	2	2	1	0	2	0	0	0	0	0	1	1
53	1	2	0	0	0	0	1.33333	48	0	2	3	2	2	1	1	2	3	1	2	2	2	2	1
65	1	0.3	0	2	2	1	1.4	140	0	1	1	2	2	1	0	1	0	0	0	0	0		1
31	0	4	0	0	0	0	1.5	24	0	1	2	1	2	1	0	2	0	0	0	0	0	2	1
47	0	60	0	2	2	3	1.65	660	1	3	3	1	1	4	1	2	0	0	0	0	0	0	1
27	2	24	0	2	2	1	1.4	140	0	1	2	1	2	1	0	2	3	1	1	2	2	1	1
48	0	12	0	1	3	0	2.25	36	0	2	3	2	2	1	0	2	0	0	0	0	0	1	1
57	1	12	0	2	3	1	1.3	130	0	3	3	1	2	1	0	2	0	0	0	0	0	2	1
52	1	3	0	1	3	1	1.625	104	0	3	3	1	2	1	0	2	0	0	0	0	0	1	1
41	2	0.3	0	1	3	1	1	121	0	3	3	2	2	1	0	1	3	1	1	2	2	2	1
29	0	1	0	1	3	1	1.22222	99	0	1	1	2	2	1	0	1	0	0	0	0	0	2	1
67	1	1	0	1	3	2	1.33333	432	0	3	3	1	2	1	1	2	0	0	0	0	0	1	1
56	1	1	0	2	3	1	1.2	120	0	2	3	2	2	1	0	2	0	1	1	2	2	0	1
31	2	2	0	2	2	0	1	81	0	1	1	2	2	1	0	2	0	0	0	0	0	2	1
37	0	36	0	1	3	0	1	42	0	3	3	1	2	1	0	2	0	0	0	0	0	2	1
27	0	0.5	0	1	3	2	1.92857	378	0	1	2	2	2	1	0	1	3	1	1	2	2	2	1
38	0	24	0	2	3	1	1	144	0	1	2	1	2	1	0	2	1	1	1	2	2	1	1
29	2	12	0	1	3	1	2.16667	78	0	1	2	2	2	1	0	2	0	0	0	0	0	2	1
59	1	0.5	0	1	3	1	1.41667	204	0	3	3	2	2	1	0	1	3	1	1	2	2	1	1
29	2	12	0	2	2	2	2.2	220	0	1	1	1	2	1	0	1	0	0	0	0	0	0	1
52	2	36	0	1	3	0	1.125	72	0	3	3	2	2	1	0	2	0	0	0	0	0	1	1
49	2	12	0	1	3	0	1	64	0	2	3	2	2	1	0	2	3	1	2	2	2	2	1
51	2	9	0	1	3	0	1.4	35	0	2	3	2	2	1	0	2	0	0	0	0	0	1	1
45	2	5	0	0	0	0	1.2	30	0	1	1	2	1	1	0	2	0	0	0	0	0	0	1
36	2	48	0			0	1.125	72	0	3	3	2	2	1	0	2	3	1	1	2	2	2	1
35	2	0.5	0	2	3	2	1.13636	550	0	3	3	2	2	1	0	1	1	2	1	1	1	1	1
32	0	36	0	1	3	2	1.78571	350	0	1	2	2	2	1	0	2	1	1	1	2	2	2	1
50	2	10	0	0	0	0	2	16	0	3	3	2	2	1	0	2	3	1	1	2	2	0	1
55	1	1	0	0	0	0	0.8	20	0	3	1	1	2	1	0	2	0	0	0	0	0	2	1
54	1	1	0	2	2	1	1.85714	91	0	3	3	1	2	1	1	2	0	0	0	0	0	2	1
55	1	48	0	1	3	0	1.28571	63	0	1	2	2	1	1	1	2	0	0	0	0	0	0	1
58	1	72	0	1	3	1	1.85714	120	0	3	3	2	2	1	0	1	3	2	2	2	2	2	1
22	2	1	0	1	3	1	1.2	120	0	1	2	1	2	1	0	2	0	0	0	0	0	2	1
39	2	0.5	0	1	3	0	1.2	30	0	1	2	1	2	1	1	2	1	1	1	2	2	2	1
41	2	1	0	2	2	1	1.16667	168	0	1	2	1	1	1	1	1	0	0	0	0	0	0	1
25	2	6	0	1	3	0	1	64	0	1	2	2	2	1	0	2	0	0	0	0	0	2	1
31	2	12	0	1	3	0	1.6	40	0	1	1	2	2	1	0	2	0	0	0	0	0	1	1
54	0	12	0	0	0	0	1.75	28	0	1	1	1	2	1	0	1	0	0	0	0	0	2	1
54	1	4	0	2	1	1	1.09091	132	0	3	3	2	2	1	0	2	0	0	0	0	0	1	1
47	2	12	0	1	3	0	1	81	0	2	3	2	2	1	0	1	0	0	0	0	0	2	1
45	2	6	0	2	3	1	1.54545	187	0	1	2	1	2	1	0	1	0	0	0	0	0	0	1
49	2	12	1	1	3	0	1.33333	48	0	1	2	1	2	3	0	2	0	0	0	0	0	1	1
32	2	36	1	1	2	1	1.11111	90	0	1	2	1	1	1	0	1	0	0	0	0	0	0	1
60	1	0.5	0	0	0	0	0.6	15	0	2	1	2	2	1	0	1	1	2	1	2	2	0	1
44	2	12	1	1	3	2	1.5	486	0	1	2	2	2	1	0	1	0	0	0	0	0	1	1
63	0	6	1	2	2	2	1.6	330	0	3	3	1	1	1	1	1	0	0	0	0	0	0	1
64	1	4	1	2	1	2	1.4	315	0	3	3	1	1	4	1	2	0	0	0	0	0	0	1
29	2	1	1	2	1	3	2.5	1440	0	3	3	1	2	3	1	2	3	1	1	1	2	0	1
31	2	84	1	2	2	2	1.375	352	0	1	1	1	2	4	0	2	0	0	0	0	0	1	1
46	2	12	1	2	1	1	1.66667	80	0	3	3	1	1	1	0	2	0	0	0	0	0	0	1
31	2	12	1	2	1	1	1.33333	108	0	2	3	2	2	2	0	1	0	0	0	0	0	2	1
30	2	6	1	2	1	3	1.66667	540	0	1	2	1	2	4	1	1	0	0	0	0	0	0	1
46	2	1	0	2	3	1	1.18182	143	0	3	1	2	2	1	0	1	0	0	0	0	0	2	1
56	1	0.3	0	2	1	2	1.5625	400	0	1	1	1	2	1	1	1	0	0	0	0	0	0	1
46	2	12	0	2	1	1	1.5	6	0	3	3	2	2	1	0	1	0	0	0	0	0	1	1
46	0	12	0	2	2	3	1.77778	576	0	2	3	2	2	1	0	1	0	0	0	0	0	1	1
28	2	12	1	2	1	0	1.16667	49	0	3	3	2	2	1	1	1	0	0	0	0	0	1	1
28	0	3	0	2	1	3	1.72727	1881	0	1	2	1	2	4	1	2	0	0	0	0	0	1	1
30	1	60	1	2	1	1	1.83333	66	0	1	1	2	2	1	0	2	0	0	0	0	0	2	1
56	1	60	1	2	1	1	2	77	0	2	3	1	1	1	0	1	0	0	0	0	0	0	1
58	1	1	0	0	0	0	2	42	0	3	3	2	2	1	0	1	3	1	1	2	2	0	1
33	0	1	0	2	1	1	1.3	130	0	1	2	1	2	1	0	2	0	0	0	0	0	0	1
63	0	8	1	2	3	3	2	2322	0	3	3	1	2	1	0	1	3	2	2	1	1	1	1
56	1	0.7	0	2	1	2	1.27273	616	0	1	1	2	1	4	1	2	0	0	0	0	0	0	1
48	2	0.5	0	2	3	2	1.44444	594	0	3	3	1	2	4	1	2	0	0	0	0	0	1	1
39	2	12	1	2	3	0	1	64	0	1	2	1	2	1	0	2	0	0	0	0	0	0	1
59	1	1	1	2	2	2	1.04545	506	0	3	3	1	2	1	0	1	3	2	2	1	2	1	1
28	2	2	0	2	1	1	1.3	130	0	1	1	2	2	1	1	1	0	0	0	0	0	2	1
64	1	2	0	2	1	2	1.15789	418	0	1	1	1	1	4	1	2	0	0	0	0	0	0	1
67	0	1	0	2	1	2	2.27273	275	0	3	2	2	2	4	0	1	0	0	0	0	0	0	1
25	2	0.2	0	2	3	3	1.95455	946	0	1	1	1	2	1	1	1	0	0	0	0	0	0	1
47	1	36	1	2	1	1	1.22222	99	0	1	2	1	2	1	0	1	3	1	1	1	1	2	1
53	2	0.5	0	2	1	2	2.08333	300	0	2	3	1	2	4	1	2	0	0	0	0	0	2	1
50	2	24	1	2	1	3	1.43478	759	0	1	2	1	2	1	1	2	0	0	0	0	0	0	1
54	1	1	0	2	1	2	1.81818	220	0	1	2	2	2	1	0	1	0	0	0	0	0	1	1
62	0	144	1	2	3	1	1	100	0	1	1	2	2	1	0	2	0	0	0	0	0	1	1
44	1	0.5	0	2	3	1	1.66667	96	0	3	3	2	2	1	0	1	0	0	0	0	0	0	1
37	2	60	1	2	1	1	1.41667	204	0	2	3	1	1	1	1	2	0	0	0	0	0	0	1
36	2	24	1	2	1	1	1.66667	198	0	3	3	1	2	1	0	1	0	0	0	0	0	0	1
54	0	6	0	2	1	0	1.5	24	0	3	1	1	2	1	1	2	3	2	2	2	1	2	1
45	2	2	1	2	1	2	1.70588	493	0	3	3	1	2	1	1	1	0	0	0	0	0	2	1
50	1	4	1	2	1	1	1.1	110	0	2	2	2	2	1	0	1	0	0	0	0	0	2	1
30	2	1	0	2	1	0	0.857143	42	0	1	1	2	2	1	0	2	0	0	0	0	0	2	1
45	0	0.3	0	2	1	1	1.875	234	0	2	3	1	2	1	1	2	1	1	1	2	2	2	1
34	2	4	0	2	1	0	1.2	30	0	2	1	2	2	1	0	1	0	0	0	0	0	2	1
48	1	0.3	0	2	1	2	1.92857	378	0	3	3	1	2	1	1	2	3	1	1	2	2	1	1
61	0	36	0	2	1	1	1.25	180	0	1	2	1	2	1	0	1	3	1	1	2	2	2	1
66	1	1	1	2	1	1	1.66667	77	0	2	3	1	2	2	0	1	0	0	0	0	0	1	1
30	2	0.5	1	2	1	1	1.27273	169	0	3	3	1	2	1	0	1	3	2	2	1	1	2	1
43	0	1	0	2	2	2	1.23529	357	0	1	2	1	1	1	0	2	0	0	0	0	0	0	1
51	1	4	1	2	2	1	1.44444	117	0	3	3	1	2	1	1	2	3	2	1	2	2	2	1
61	1	60	1	2	1	1	1.6	160	0	3	3	1	2	4	0	1	3	1	1	2	2	1	1
45	2	1	1	2	2	3	2.06667	465	0	3	3	1	1	1	1	1	0	0	0	0	0	0	1
48	2	1	0	2	2	0	1.33333	48	0	3	3	2	2	1	0	1	0	0	0	0	0	2	1
37	2	12	0	2	1	2	0.75	300	0	1	1	2	2	2	0	1	0	0	0	0	0	2	1
26	0	7	0	2	1	1	1.5	80	0	2	3	2	2	4	0	1	3	1	1	2	2	2	1
39	0	5	1	2	3	0	1.33333	48	0	1	1	1	2	1	1	2	0	0	0	0	0	2	1
60	0	0.3	0	2	1	2	1.1875	462	0	3	3	2	2	1	0	1	0	0	0	0	0	2	1
32	2	1	0	2	2	0	1.16667	42	0	1	2	1	2	1	1	2	2	1	1	2	1	2	1
58	1	12	0	2	1	1	1.16667	168	0	1	2	1	2	1	1	1	0	0	0	0	0	0	1
50	0	3	1	1	1	1	2	72	0	3	3	1	2	1	1	2	0	0	0	0	0	2	1
59	1	1	0	2	3	1	1.05882	306	0	3	3	1	2	1	1	2	0	0	0	0	0	1	1
47	0	1	0	2	2	1	1	121	0	1	1	1	2	1	0	1	0	0	0	0	0	0	1
41	0	0.2	0	0	0	0	1.5	54	0	1	2	2	1	1	0	2	1	1	1	2	2	0	1
47	2	24	1	2	1	0	1.28571	63	0	1	2	2	2	1	0	1	0	0	0	0	0	0	1
24	0	1	0	2	1	2	1.17647	340	0	1	1	1	2	4	1	1	0	0	0	0	0	0	1
56	1	12	1	2	1	2	1.69231	286	0	3	3	1	2	4	1	1	0	0	0	0	0	0	1
41	0	0.5	1	2	3	0	2.5	64	0	2	3	1	2	1	0	1	3	2	2	2	1	2	1
31	2	12	1	2	3	2	1.3125	336	0	1	2	2	2	1	1	2	0	0	0	0	0	2	1
43	2	1	0	2	2	2	1.91667	276	0	2	3	2	2	1	0	2	3	1	1	2	1	2	1
31	0	2	0	2	1	1	1.33333	192	0	1	1	1	2	1	0	1	3	1	1	2	2	2	1
47	2	3	0	2	3	3	2.25	680	0	2	3	1	2	4	1	1	0	0	0	0	0	1	1
66	1	2	1	1	1	2	2.41667	348	0	1	1	2	2	1	0	2	3	2	2	2	1	2	1
52	1	2	0	2	1	2	1.4	315	0	3	3	1	1	4	1	2	0	0	0	0	0	0	1
70	0	3	1	2	1	1	1.875	120	0	3	3	1	1	4	1	2	3	2	1	2	2	0	1
58	1	1	0	2	2	1	1.71429	84	0	3	3	2	2	1	0	1	0	0	0	0	0	1	1
57	1	5	1	2	1	1	1.28571	252	0	2	3	2	2	1	1	2	0	0	0	0	0	1	1
60	1	120	1	2	1	2	1.23529	357	0	3	3	1	2	1	1	2	0	0	0	0	0	2	1
57	1	2	0	2	1	2	1.66667	375	0	3	3	1	2	4	1	1	3	1	1	2	2	1	1
29	0	0.3	1	2	3	0	0.666667	54	0	1	1	2	2	1	0	1	0	0	0	0	0	2	1
54	1	1.5	0	2	1	1	1.14286	90	0	3	3	1	2	1	0	1	0	0	0	0	0	1	1
65	1	12	0	2	3	1	1.5	108	0	3	3	1	2	2	1	2	0	0	0	0	0	0	1
34	2	1	1	2	1	1	1.875	120	0	1	2	1	2	1	1	2	0	0	0	0	0	1	1
46	2	4	1	2	1	1	2	72	0	3	3	2	2	1	0	2	3	1	1	2	2	1	1
34	2	6	0	2	1	0	1.14286	56	0	3	1	2	2	1	0	1	0	0	0	0	0	2	1
51	2	0.5	0	2	3	1	2	256	0	2	3	1	2	1	1	1	2	1	1	2	2	2	1
45	0	6	0	2	3	0	0.833333	30	0	1	2	1	2	1	1	1	0	0	0	0	0	0	1
29	0	2	0	2	1	1	1.83333	180	0	2	3	1	2	1	1	2	0	0	0	0	0	2	1
34	2	0.3	0	2	1	2	1.64286	322	0	3	3	2	2	1	1	2	3	1	2	2	1	2	1
38	2	1	0	2	1	1	1.28571	252	0	1	2	2	2	1	0	2	0	0	0	0	0	1	1
23	2	8	1	2	1	1	1.5	96	0	1	2	2	2	1	0	2	0	0	0	0	0	2	1
50	2	6	1	2	1	0	1.66667	56	0	3	3	1	2	1	1	2	0	0	0	0	0	2	1
35	0	1	0	2	1	2	1.46667	330	0	3	3	2	2	2	1	2	0	0	0	0	0	2	1
62	1	3	1	2	1	1	3.33333	288	0	3	3	2	2	1	0	1	3	2	1	2	2	1	1
35	2	7	0	2	1	0	1.125	72	0	1	1	1	2	1	1	1	3	1	1	2	2	2	1
36	0	1	0	0	0	0	1	25	0	1	1	1	1	1	0	1	0	0	0	0	0	0	1
31	2	0.2	0	2	1	0	1	25	0	1	2	1	1	1	1	2	0	0	0	0	0	0	1
50	1	1	0	2	1	3	2.16667	702	0	2	3	2	2	1	1	1	0	0	0	0	0	1	1
46	0	6	0	2	1	2	1.5	294	0	3	3	2	2	4	1	2	0	0	0	0	0	0	1
47	2	1	0	2	2	3	1.53846	1040	0	2	3	1	1	4	1	2	0	0	0	0	0	0	1
38	0	6	1	2	2	1	1.07692	182	0	3	1	1	2	1	0	1	3	2	1	2	1	2	1
34	0	1	0	2	1	1	1.5	272	0	2	3	1	2	1	0	2	0	0	0	0	0	1	1
43	2	0.2	0	2	1	2	2.08333	300	0	1	1	1	2	2	0	2	0	0	0	0	0	1	1
54	1	4	0	2	1	2	2	200	0	3	3	1	2	1	1	2	0	0	0	0	0	2	1
41	2	24	1	2	1	1	1.4	140	0	1	2	1	2	1	1	2	3	1	1	2	2	2	1
32	2	1	0	0	0	0	1	25	0	1	2	2	2	1	1	2	0	0	0	0	0	1	1
66	1	6	1	2	1	1	1.4	140	0	3	3	2	2	1	0	2	0	0	0	0	0	1	1
41	0	0.2	0	2	1	3	3.2	320	0	1	2	2	2	1	0	1	3	2	2	2	1	1	1
39	0	3	1	2	2	0	1.14286	56	0	3	3	1	2	1	1	2	0	0	0	0	0	1	1
27	2	0.2	0	2	3	2	2.875	184	0	1	1	1	2	1	1	2	3	2	2	1	1	1	1
42	2	0.5	0	1	3	1	2.5	40	0	1	2	1	2	2	1	2	0	0	0	0	0	0	1
31	2	1	0	2	3	2	1.52632	551	0	1	2	2	2	4	0	1	3	1	1	2	2	0	1
47	2	0.2	0	2	1	1	2	117	0	2	3	2	2	1	0	2	0	0	0	0	0	2	1
48	2	0.1	0	2	1	1	1.3	130	0	1	1	2	1	1	0	1	0	0	0	0	0	0	1
29	2	4	0	2	1	1	2	128	0	3	3	1	2	1	1	2	0	0	0	0	0	2	1
36	2	6	1	1	3	1	1.33333	196	0	3	3	1	2	1	1	2	0	0	0	0	0	1	1
59	1	60	1	2	1	1	1.36364	165	0	2	3	1	2	4	1	2	0	0	0	0	0	0	1
40	0	1	0	0	0	0	0.777778	63	0	1	2	2	2	1	0	2	0	0	0	0	0	1	1
59	1	0.5	0	2	2	3	1.2963	945	0	3	3	1	2	4	1	2	0	0	0	0	0	0	1
31	2	3	0	2	1	1	2	117	0	3	3	2	1	1	1	2	3	1	1	2	2	0	1
60	1	0.5	0	1	3	1	1.9	190	0	3	3	2	2	1	0	2	0	0	0	0	0	2	1
50	2	60	1	2	2	1	1.2	143	0	3	3	1	2	1	1	2	0	0	0	0	0	2	1
32	2	9	0	2	2	2	1.66667	375	0	1	2	1	2	1	1	2	0	0	0	0	0	2	1
43	0	24	0	2	1	1	1.28571	252	0	1	2	1	2	1	1	1	0	0	0	0	0	0	1
49	0	3	0	2	1	0	1	64	0	1	2	2	2	1	0	1	0	0	0	0	0	2	1
40	2	36	1	2	2	1	1.66667	132	0	3	3	1	2	1	0	2	3	1	1	2	1	2	1
44	0	6	0	2	2	2	1.91667	276	0	2	3	1	2	1	1	2	0	0	0	0	0	2	1
42	2	0.5	0	2	2	1	1.75	112	0	3	3	1	2	1	0	2	0	0	0	0	0	1	1
48	0	36	1	2	1	1	1.5	150	0	1	1	1	2	1	1	2	0	0	0	0	0	1	1
19	2	4	0	0	0	0	1.2	30	0	1	2	2	2	1	0	2	0	0	0	0	0	2	1
40	1	5	1	2	1	1	1.25	80	0	1	2	1	2	1	0	2	1	2	1	2	1	1	1
38	2	1	0	2	1	2	2.5	231	0	3	3	1	2	1	1	2	3	1	1	2	2	1	1
52	2	1	1	2	1	1	1.16667	168	0	3	3	1	2	1	1	2	0	0	0	0	0	2	1
53	1	1	0	2	1	2	1.66667	280	0	2	3	2	2	1	0	2	3	1	2	2	2	2	1
26	2	2	1	2	1	1	1	196	0	3	1	2	2	1	0	2	3	1	1	2	2	1	1
57	1	1	1	2	1	2	1.73333	390	0	3	3	1	1	4	1	2	0	0	0	0	0	0	1
55	1	0.5	0	2	1	1	1.5	140	0	2	3	2	2	1	1	2	0	0	0	0	0	2	1
34	0	6	0	0	0	1	1.83333	66	0	3	3	1	2	1	1	2	0	0	0	0	0	2	1
52	1	12	0	2	2	2	1.64286	322	0	3	3	2	2	1	0	2	0	0	0	0	0	2	1
31	2	0.2	0	2	2	2	1.17391	621	0	3	3	1	2	4	1	2	3	1	1	2	2	0	1
56	1	3	0	2	1	1	1.66667	108	0	3	3	1	1	1	1	2	0	0	0	0	0	0	1
60	1	0.5	0	2	1	2	1.17647	340	0	3	3	1	2	1	1	2	0	0	0	0	0	2	1
28	2	12	0	2	1	2	1.17391	621	0	2	2	1	2	1	0	2	3	1	1	2	2	2	1
29	2	1	0	2	2	1	2.16667	78	0	2	2	1	2	1	0	2	0	0	0	0	0	2	1
53	2	0.5	0	2	2	1	1.09091	132	0	3	2	2	2	4	0	2	0	0	0	0	0	0	1
43	2	2	0	2	2	2	0.923077	624	0	2	3	1	2	1	1	1	0	0	0	0	0	1	1
54	0	1	0	2	2	2	1.66667	396	0	3	3	1	2	1	0	1	3	1	1	2	2	1	1
37	0	36	1	2	1	0	1	36	0	1	2	1	2	1	0	1	0	0	0	0	0	2	1
28	2	24	0	2	1	1	1.15385	195	0	1	1	1	2	1	0	1	0	0	0	0	0	2	1
31	0	1	0	0	0	0	1.6	40	0	1	1	1	2	1	1	2	3	1	1	2	2	2	1
39	0	0.5	0	2	2	1	1.75	112	0	1	2	2	2	1	0	2	0	0	0	0	0	1	1
33	2	4	0	2	2	3	1.42857	630	0	1	1	1	2	2	0	2	3	1	1	2	2	0	1
27	2	2	0	0	0	0	1.25	20	0	2	1	1	2	1	1	2	0	0	0	0	0	2	1
54	1	24	1	2	2	3	1.90476	840	0	3	3	1	2	4	1	2	0	0	0	0	0	1	1
60	1	24	0	2	1	3	2.5	360	0	3	3	2	2	1	1	1	0	0	0	0	0	1	1
33	0	84	1	2	1	2	1.42105	513	0	1	1	1	2	4	1	1	0	0	0	0	0	2	1
48	2	12	0	0	0	0	2.5	10	0	3	3	1	2	1	0	1	0	0	0	0	0	0	1
48	1	24	0	2	1	0	1.5	72	0	3	3	2	1	1	0	2	0	0	0	0	0	0	1
28	2	12	0	2	2	1	1.57143	77	0	1	2	2	2	1	0	1	3	1	1	2	2	2	1
37	2	1	0	2	2	2	1.4	667	0	2	3	1	1	1	1	2	0	0	0	0	0	0	1
48	2	1	0	0	0	0	1.33333	48	0	3	3	2	2	1	0	1	0	0	0	0	0	1	1
52	2	1	0	2	3	2	1	754	0	3	3	1	2	1	1	1	0	0	0	0	0	1	1
56	1	2	0	2	2	3	1.84	1150	0	2	2	2	2	1	0	1	0	0	0	0	0	1	1
49	2	36	0	2	1	1	1.33333	285	0	3	3	2	2	1	0	2	0	0	0	0	0	1	1
37	0	2	0	2	2	3	1.58333	1026	1	3	3	1	2	0	1	1	0	0	0	0	0	0	1
50	2	0.5	0	2	2	1	1.3	130	0	3	3	2	2	1	0	2	0	0	0	0	0	1	1
61	1	0.5	0	2	1	3	1.68	1050	0	3	3	1	2	2	1	1	3	1	1	2	2	0	1
53	1	1	0	2	3	3	1.66667	1680	0	3	3	2	2	1	0	1	0	0	0	0	0	0	1
41	2	1	1	1	1	1	1.71429	84	0	2	3	2	2	1	0	2	0	0	0	0	0	2	1
36	0	0.5	0	2	2	1	1.33333	80	0	2	3	2	2	1	0	2	0	0	0	0	0	1	1
25	2	0.7	0	2	2	2	2.63636	319	0	3	3	1	2	1	0	1	0	0	0	0	0	2	1
49	0	1	0		0	0	1.16667	42	0	1	2	2	2	1	0	1	3	1	1	2	2	2	1
33	0	1	0	1	3	1	0.769231	130	0	2	2	2	2	1	0	1	0	0	0	0	0	1	1
37	0	84	1	2	2	1	2.14286	105	0	3	3	2	2	4	0	2	3	1	1	2	2	2	1
54	1	0.3	0	1	3	3	1.18182	1287	1	2	1	1	2	2	1	2	0	0	0	0	0	0	1
40	2	6	1	2	2	2	1.61111	522	0	1	2	2	2	1	0	1	0	0	0	0	0	2	1
41	2	6	0	0	0	1	1.83333	66	0	3	3	2	2	1	0	2	0	0	0	0	0	2	1
42	0	1	0	2	2	2	1.35294	391	0	1	2	1	2	4	0	1	0	0	0	0	0	2	1
51	2	6	0	2	1	3	2.21429	434	0	3	3	1	2	1	1	1	0	0	0	0	0	2	1
50	0	2	0	2	2	2	1.64286	322	0	3	3	1	2	4	1	1	0	0	0	0	0	1	1
43	0	12	0	2	2	1	1.25	80	0	1	2	2	2	1	0	2	0	0	0	0	0	2	1
65	1	24	0	2	2	3	2	660	0	3	3	1	1	4	1	1	0	0	0	0	0	0	1
46	2	12	1	2	1	1	2	143	0	3	3	1	2	1	1	1	0	0	0	0	0	1	1
32	2	12	0	2	2	1	2.25	144	0	1	1	2	1	1	1	2	0	0	0	0	0	0	1
53	2	0.1	0	2	2	0	1.75	48	0	3	3	1	2	1	1	1	0	0	0	0	0	2	1
56	1	36	0	2	2	1	1.09091	132	0	3	3	1	2	1	0	1	0	0	0	0	0	1	1
52	1	10	1	2	1	1	2.66667	99	0	3	3	1	2	1	1	2	0	0	0	0	0	1	1
33	0	4	0		0	0	1	49	0	1	1	1	2	1	0	1	3	1	1	2	1	2	1
53	1	24	1	2	1	1	1.54545	187	0	3	3	1	2	1	0	1	0	0	0	0	0	1	1
54	1	3	0	2	2	1	1.46154	247	0	2	2	1	2	1	0	1	3	2	1	2	1	1	1
32	2	3	1	2	2	1	1.22222	99	0	1	2	2	2	4	0	1	0	0	0	0	0	1	1
32	0	1	0	2	1	1	0.777778	252	0	1	1	1	2	1	0	1	3	2	1	2	2	0	1
51	0	60	1	2	2	1	1.5	96	0	1	1	2	2	1	0	1	3	1	1	2	2	1	1
61	0	7	0			1	1	100	0	2	3	2	2	1	0	1	1	1	1	1	2	1	1
52	1	0.5	0	2	2	3	2.15	860	0	2	3	1	1	4	1	1	0	0	0	0	0	0	1
43	2	12	0	2	1	1	2	72	0	3	3	2	2	1	0	1	0	0	0	0	0	2	1
24	0	1	0	2	2	1	1.54545	187	0	1	2	1	2	2	1	2	0	0	0	0	0	1	1
51	0	2	0	2	2	1	1.11765	323	0	2	1	1	2	1	1	1	3	2	1	2	2	0	1
47	2	0.3	0	2	2	3	1.73684	627	0	2	2	2	2	1	0	1	0	0	0	0	0	2	1
30	2	1	1	1	3	0	0.777778	63	0	1	1	2	2	1	0	1	0	0	0	0	0	2	1
68	0	2	0	2	2	1	1.4	180	0	3	3	2	2	1	0	1	0	0	0	0	0	1	1
46	1	1	0	2	1	1	1.8	192	0	2	3	2	2	1	0	1	0	0	0	0	0	1	1
50	2	7	0	2	2	1	0.928571	182	0	1	1	2	2	1	0	1	3	1	1	2	2	1	1
25	0	2	0	2	1	2	1.5	374	0	3	3	1	2	1	0	1	0	0	0	0	0	1	1
50	0	12	0	0	0	0	1	36	0	2	3	2	2	3	0	1	0	0	0	0	0	1	1
34	0		0			1	2	238	0	2	3	2	2	1	0	1	0	0	0	0	0	1	1
55	1	1	0	2	3	1	1.5	70	0	3	3	1	2	1	1	2	0	0	0	0	0	2	1
32	2	2	0	2	3	1	1.09091	132	0	1	2	2	2	1	0	1	0	0	0	0	0	2	1
73	1	2	0	2	3	0	1.14286	56	0	3	3	2	2	1	0	2	3	1	1	2	2	1	1
51	1	0.7	0	2	2	3	1	1089	0	3	3	1	2	4	0	2	0	0	0	0	0	0	1
40	2	1	0	2	3	1	1.7	170	0	1	1	1	2	1	1	2	0	0	0	0	0	2	1
34	2	5	0	2	1	1	2.33333	84	0	1	1	1	2	4	1	2	0	0	0	0	0	0	1
32	2	12	0	2	2	2	2.36364	286	0	2	3	2	2	4	1	2	0	0	0	0	0	2	1
54	1	24	0	2	2	0	2	45	0	3	3	2	2	1	0	1	3	1	1	2	1	0	1
43	2	36	0	2	1	1	1.11111	90	0	1	1	2	2	1	0	1	0	0	0	0	0	0	1
65	1	0.7	0	2	3	1	1.88889	153	0	3	3	1	2	1	1	1	0	0	0	0	0	1	1
59	1	4	0	2	1	1	1.36364	165	0	2	3	1	2	1	0	1	0	0	0	0	0	2	1
29	2	12	1	2	3	3	1.34615	910	0	1	2	2	2	4	0	2	0	0	0	0	0	0	1
47	2	2	0	2	2	3	2	450	0	1	2	2	2	1	0	1	1	2	1	1	2	2	1
20	0	1	0	1	3	3	2	828	0	3	3	2	2	1	0	1	3	2	2	2	1	1	1
46	2	0.5	0	2	2	3	1.83333	594	0	3	3	2	2	4	0	1	0	0	0	0	0	2	1
29	0	3	0	2	3	0	1.33333	48	0	2	1	2	2	1	0	2	0	0	0	0	0	2	1
46	2	0.5	0	2	1	1	2.2	240	0	3	3	2	2	1	0	2	3	2	1	2	1	2	1
45	2	1	0	2	2	1	1.625	104	0	2	3	1	2	4	1	2	0	0	0	0	0	1	1
23	2	36	0	2	2	1	1.85714	91	0	1	2	1	2	4	1	2	0	0	0	0	0	0	1
51	1	24	0	2	2	1	1.33333	108	0	3	3	2	2	2	0	1	0	0	0	0	0	1	1
52	1	0.7	0	2	2	2	1.53333	345	0	3	3	1	2	1	1	1	3	1	1	2	2	1	1
29	2	0.5	0	2	2	1	1.28571	252	0	1	1	2	2	1	0	1	3	2	1	2	2	2	1
38	2	0.2	1	2	2	3	5	1445	1	2	2	1	1	1	1	1	3	1	1	2	2	0	1
73	1	12	0	2	2	1	2.16667	228	0	3	3	1	2	1	0	1	0	0	0	0	0	1	1
54	1	48	0	2	3	0	2	40	0	3	3	2	2	1	0	1	0	0	0	0	0	2	1
48	2	24	0	2	2	1	2.28571	154	0	3	3	1	2	4	1	1	3	1	1	2	2	0	1
51	1		0			2	2	396	0	2	3	1	2	1	0	1	3	1	1	2	2	0	1
19	2	3	0	2	2	1	1.11111	90	0	3	3	2	2	1	0	1	3	1	1	2	2	1	1
52	0	1	0	2	2	1	1.41667	204	0	1	2	2	2	1	0	1	0	0	0	0	0	2	1
46	2	1	0	1	2	1	2	98	0	3	3	2	2	1	0	1	0	0	0	0	0	1	1
56	1	7	1	2	2	1	1.85714	140	0	3	3	1	2	1	1	1	0	0	0	0	0	1	1
51	0	3	1	1	3	3	1.91667	1104	0	1	1	1	2	2	1	1	3	1	1	2	2	2	1
40	2	3	1	2	1	0	4	16	0	2	2	2	2	2	0	1	0	0	0	0	0	1	1
42	2	0.7	0	2	2	2	1.38889	450	0	1	2	2	2	1	0	1	0	0	0	0	0	1	1
39	0	0.3	0	2	2	1	1.27273	154	0	2	1	2	2	1	0	1	3	2	1	2	2	1	1
45	2	1	1	2	3	2	2.09091	253	0	3	3	1	2	1	1	1	0	0	0	0	0	2	1
60	1	1	0	2	3	1	1.75	187	0	3	3	2	2	1	0	1	0	0	0	0	0	2	1
46	2	18	1	2	2	2	1.5	336	0	3	3	2	2	1	0	1	0	0	0	0	0	0	1
52	0	3	1	1	2	2	1.27778	414	0	3	3	2	2	1	0	1	0	0	0	0	0	2	1
62	0	2	0	2	3	1	1.27273	154	0	2	2	2	2	1	0	1	3	1	1	2	2	1	1
40	2	12	0	2	2	1	1.42857	108	0	3	3	2	2	1	0	2	0	0	0	0	0	1	1
46	2	1	0	2	1	0	1	81	0	2	3	2	2	1	0	1	0	0	0	0	0	0	1
35	0	2	0	2	1	3	1.19231	806	0	1	1	1	2	1	0	1	3	1	1	2	1	1	1
42	2	12	0	2	3	1	1.54545	187	0	2	3	2	2	1	0	2	0	0	0	0	0	0	1
34	0	0.2	0	2	2	2	1.33333	700	0	2	3	2	2	1	0	1	0	0	0	0	0	2	1
25	2	0.2	0	2	2	0	1	81	0	2	1	2	2	1	0	1	3	1	1	2	2	0	1
34	2	24	1	0	0	0	1.66667	25	0	2	3	2	2	1	0	1	1	1	1	2	2	2	1
26	2	1	1	1	2	0	1	25	0	1	2	1	2	2	1	1	3	1	1	2	2	0	1
49	2	1	1	2	3	0	1.125	72	0	2	3	1	2	1	1	1	0	0	0	0	0	0	1
32	0	0.5	1	2	1	0	1.33333	48	0	2	1	1	2	1	1	1	0	0	0	0	0	2	1
17	2	6	0	2	2	2	1.64286	322	0	1	2	2	2	2	1	2	0	0	0	0	0	1	1
28	0	5	1	2	3	1	1.75	228	0	3	3	1	2	1	0	2	0	0	0	0	0	2	1
34	2	3	0	2	2	2	1.86667	420	0	1	2	1	2	1	1	1	0	0	0	0	0	0	1
33	2	3	0	2	2	1	2.16667	78	0	2	3	1	2	4	1	2	0	0	0	0	0	1	1
64	1	0.3	0	1	3	3	1.16667	1140	0	3	3	2	2	1	0	1	3	1	1	2	1	1	1
29	2	3	1	2	2	2	1.5	475	0	3	3	1	2	1	0	1	0	0	0	0	0	1	1
51	1	1	0	2	1	2	1.5	294	0	3	1	1	2	0	1	2	0	0	0	0	0	1	1
17	2	3	0	2	2	1	1.44444	117	0	2	3	2	2	1	0	2	0	0	0	0	0	2	1
50	1	6	1	2	2	1	1.57143	221	0	3	3	1	2	1	0	1	3	1	2	2	1	1	1
38	2	4	0	0	0	0	1.33333	12	0	2	1	2	2	1	0	1	3	1	1	2	2	1	1
51	2	5	0	0	0	0	0.857143	42	0	1	1	2	2	1	0	1	0	0	0	0	0	0	1
60	0	2	1	2	2	2	1.5625	400	0	3	3	1	2	1	0	1	1	1	1	1	2	1	1
58	1	1.5	0	2	2	2	1.81818	220	0	3	3	1	2	4	1	1	3	1	1	2	2	1	1
50	1	0.5	0	1	3	1	1.18182	143	0	1	1	2	2	1	0	1	3	2	1	2	2	0	1
48	0	1	0	2	2	1	1.25	208	0	3	3	2	2	1	0	1	0	0	0	0	0	2	1
70	1	1	0	2	3	1	1.66667	117	0	3	3	1	2	4	1	2	0	0	0	0	0	0	1
42	2	1	0	2	2	3	1.25	720	0	1	1	1	2	1	0	1	1	1	1	1	2	0	1
71	1	2	0	2	2	1	1.5	182	0	2	3	2	2	1	0	1	0	0	0	0	0	1	1
61	1	1	0	2	2	1	1.06667	240	0	1	2	1	2	1	0	1	0	0	0	0	0	0	1
50	2	0.5	0	0	0	0	1.2	30	0	2	2	1	2	1	0	1	0	0	0	0	0	1	1
42	2	1	1	1	2	2	1.04348	600	0	2	3	2	2	1	0	1	0	0	0	0	0	1	1
67	1	0.5	0	2	3	2	1.6	462	0	3	3	1	2	1	0	1	0	0	0	0	0	1	1
34	2	0.3	0	2	2	2	1.75	448	0	1	2	1	2	1	0	1	0	0	0	0	0	1	1
52	0	24	0	2	2	3	1.66667	2262	0	3	3	1	2	2	0	1	0	0	0	0	0	1	1
35	2	3	0	0	0	0	1.4	35	0	2	1	1	2	4	1	1	0	0	0	0	0	0	1
20	0	4	0	1	3	1	1.33333	192	0	1	2	2	2	4	0	1	3	2	1	2	1	2	1
50	0	1	1	1	2	2	1.5	294	0	3	3	2	2	1	0	1	3	1	1	2	2	2	1
57	1	12	1	2	1	1	1.38462	234	0	3	3	2	2	1	0	1	0	0	0	0	0	0	1
46	0	6	0	2	2	1	0.8	80	0	1	2	1	2	1	1	1	1	2	1	2	2	1	1
23	2	1	0	2	3	1	1.58333	228	0	1	2	2	2	1	0	1	3	1	1	2	2	2	1
74	0	0.5	0	2	2	3	1.52174	805	1	3	3	1	2	4	0	1	0	0	0	0	0	1	1
55	0	12	1	2	2	1	1.25	180	0	1	2	2	2	1	0	2	0	0	0	0	0	1	1
51	0	12	0	2	1	1	1	100	0	1	2	2	2	3	0	2	0	0	0	0	0	1	1
28	0	0.3	0	2	2	2	1.03704	756	0	1	2	2	2	1	0	1	0	0	0	0	0	1	1
58	1	60	0	2	3	2	1.33333	300	0	3	3	1	2	1	0	2	3	1	1	2	2	0	1
30	2	3	0	2	2	2	1.5	315	0	2	3	1	2	4	0	1	0	0	0	0	0	2	1
54	0	36	1	1	3	1	1.4	195	0	3	3	1	2	1	0	1	0	0	0	0	0	2	1
53	0	4	1	2	2	1	1.38462	234	0	1	2	1	2	1	0	1	0	0	0	0	0	0	1
50	1	1	1	2	1	2	1.33333	432	0	1	1	2	2	1	0	1	0	0	0	0	0	0	1
61	1	9	0	0	0	0	1.125	72	0	1	1	1	1	1	1	2	0	0	0	0	0	0	1
49	1	0.3	0	2	2	1	1.11111	90	0	2	3	2	2	1	0	1	0	0	0	0	0	1	1
48	2	6	0	2	3	0	0.833333	30	0	2	1	2	2	1	0	1	3	1	1	2	2	1	1
37	0	1	0	2	3	3	1.66667	960	0	1	2	1	2	2	0	1	3	1	1	2	2	1	1
24	2	12	0	2	3	1	1.5	96	0	1	1	1	2	1	1	1	2	1	1	2	2	0	1
47	1	84	1	2	3	0	1.5	54	0	3	3	1	2	4	1	2	0	0	0	0	0	2	1
26	2	2	0	2	1	1	1.1875	304	0	1	2	1	2	1	0	2	0	0	0	0	0	2	1
44	0	6	0	2	3	2	2.08333	300	0	1	1	1	2	4	1	1	0	0	0	0	0	1	1
33	2	2	0	2	3	1	1.26667	285	0	1	2	1	1	1	1	2	0	0	0	0	0	0	1
62	1	3	1	2	1	1	1.375	88	0	1	1	1	1	1	0	2	0	0	0	0	0	0	1
36	2	18	0	2	2	1	1.375	88	0	3	3	1	2	1	0	1	3	1	1	2	2	2	1
50	1	2	0	2	3	1	1.30769	342	0	2	3	2	2	1	0	1	3	1	1	2	2	2	1
48	2	36	0	2	2	1	1.07692	182	0	1	1	2	2	1	0	1	0	0	0	0	0	2	1
33	2	12	0	0	0	0	1.66667	20	0	3	3	1	2	1	0	1	0	0	0	0	0	2	1
36	2	2	1	0	0	0	2.5	36	0	3	3	1	2	1	0	2	0	0	0	0	0	2	1
54	1	4	0	2	1	2	1.58824	459	0	3	3	1	2	1	1	2	0	0	0	0	0	1	1
28	2	12	1	2	2	2	1.33333	300	0	1	1	1	2	1	1	2	0	0	0	0	0	1	1
48	0	84	1	2	3	0	2.5	56	0	3	3	2	2	1	0	1	0	0	0	0	0	0	1
57	1	108	0	2	3	3	1.42308	962	1	3	3	2	2	1	0	2	0	0	0	0	0	1	1
67	1	2	0	2	2	3	1.42308	962	0	3	3	1	2	1	0	2	0	0	0	0	0	2	1
55	0	1	1	0	0	0	1.25	35	0	2	3	1	2	1	0	2	0	0	0	0	0	1	1
45	2	1	0	2	2	0	0.857143	42	0	1	1	1	2	1	1	2	0	0	0	0	0	2	1
49	2	4	0	2	3	3	1.75	1008	0	3	3	2	2	1	0	1	0	0	0	0	0	2	1
57	0	0.7	1	2	1	2	2	448	0	3	3	1	2	1	0	2	3	1	1	2	2	2	1
71	1	3	0	2	1	1	1.54545	187	0	3	3	1	2	1	1	2	0	0	0	0	0	1	1
57	1	120	0	2	3	3	1.58333	912	0	3	3	2	1	2	0	2	0	0	0	0	0	0	1
23	2	1	0	2	2	2	1.83333	264	0	2	3	1	2	1	0	1	3	2			2	0	1
45	0	60	1	2	2	1	1.06667	240	0	3	2	1	2	1	0	1	0	0	0	0	0	0	1
32	2	8	0	2	2	2	1.17647	340	0	1	2	2	2	1	1	1	0	0	0	0	0	0	1
35	0	0.2	0	2	2	2	1.46667	330	0	3	2	2	2	4	0	1	3	1	1	2	2	1	1
38	2	10	0	2	2	3	1.5	1176	0	1	2	2	2	4	0	1	0	0	0	0	0	1	1
56	0	1	0	2	3	1	1.1875	342	0	2	3	1	1	1	0	1	0	0	0	0	0	0	1
73	1	2	0	2	2	2	1.53333	345	0	1	1	2	2	1	0	1	0	0	0	0	0	1	1
57	0	6	0	2	2	1	2	99	0	3	3	2	2	1	0	1	0	0	0	0	0	2	1
61	0	24	0	2	2	1	1.55556	126	0	1	2	1	2	1	0	1	0	0	0	0	0	2	1
69	0	6	1	1	3	3	1.66667	1500	0	3	3	2	1	1	0	2	3	1	1	2	2	0	1
24	2	3	1			2	2	200	0	1	2	1	2	4	1	2	0	0	0	0	0	1	1
61	1	36	1	0	0	0	1.5	54	0	3	3	1	2	1	1	2	0	0	0	0	0	0	0
30	2	36	1	2	1	2	1.91667	276	0	2	1	1	2	1	1	1	0	0	0	0	0	1	0
56	0	24	1	2	3	1	1.5	156	0	3	3	1	2	4	1	1	0	0	0	0	0	1	0
29	2	168	1	2	2	3	2.125	3510	1	3	3	1	1	4	1	1	3	1	1	2	2	0	0
64	1	0.5	1	2	2	2	1.78571	350	0	3	3	1	2	1	1	1	3	1	1	2	2	2	0
55	0	48	1	2	1	2	1.17391	784	1	3	3	1	1	4	1	2	0	0	0	0	0	0	0
45	2	12	1	2	2	3	1.90909	924	0	3	3	1	1	1	1	1	0	0	0	0	0	0	0
46	2	1	1	2	1	2	1.52941	442	0	1	1	1	1	4	1	2	0	0	0	0	0	0	0
57	1	36	0	2	1	2	1.42857	280	0	3	3	1	2	4	0	1	0	0	0	0	0	1	0
61	0	60	1	2	1	1	1.66667	135	0	3	3	1	1	4	1	2	0	0	0	0	0	0	0
31	2	12	1	2	1	2	1.33333	300	1	3	3	1	1	4	1	2	0	0	0	0	0	0	0
64	1	0.2	0	2	2	3	1.83333	1056	0	3	3	1	1	2	1	2	0	0	0	0	0	0	0
68	1	0.2	0	2	1	1	1.875	120	0	3	3	1	2	1	1	1	0	0	0	0	0	1	0
68	1	1	0	2	1	3	3.4	340	1	3	3	1	1	4	1	1	0	0	0	0	0	0	0
73	1	72	1	2	1	1	1.2	120	0	1	2	1	2	1	1	1	0	0	0	0	0	2	0
35	2	0.5	0	2	1	2	1.66667	513	0	3	3	1	2	1	1	1	0	0	0	0	0	1	0
58	0	2	0	2	1	1	2	84	0	3	3	1	2	1	1	2	0	0	0	0	0	1	0
67	1	3	1	2	1	1	1.44444	165	1	3	3	1	2	4	1	2	3	1	1	1	2	2	0
77	1	48	1	0	0	1	1.57143	77	0	3	3	2	2	1	1	1	0	0	0	0	0	1	0
70	0	2	0	2	2	3	2.25	576	0	3	3	1	2	4	1	2	0	0	0	0	0	1	0
44	2	240	1	2	2	3	1.6	620	0	3	3	1	2	4	1	2	0	0	0	0	0	1	0
52	2	1	0	2	2	2	1.75	322	0	3	3	1	2	2	1	2	0	0	0	0	0	0	0
42	2	96	0	2	1	1	1.77778	144	1	3	3	1	1	4	1	2	0	0	0	0	0	0	0
62	1	2	0	2	2	1	1.9	190	0	3	3	1	2	1	0	2	0	0	0	0	0	2	0
60	1	4	0	2	2	1	1.5	216	0	3	3	1	1	1	1	2	0	0	0	0	0	0	0
59	1	0.2	0	2	2	3	2	450	1	2	3	1	1	4	1	2	0	0	0	0	0	0	0
61	1	2	0	2	1	1	1.54545	187	0	3	3	2	2	4	1	1	3	1	1	2	2	0	0
66	1	96	0	2	1	3	1.33333	868	0	3	3	1	2	1	0	2	0	0	0	0	0	0	0
34	2	2	0	0	0	1	1.33333	168	0	3	3	1	1	1	1	2	0	0	0	0	0	0	0
33	0	0.2	0	2	1	1	1.38462	234	0	2	3	1	2	1	1	2	0	0	0	0	0	1	0
60	0	36	0	0	0	1	1.625	104	0	3	3	1	2	4	1	2	0	0	0	0	0	1	0
57	1	6	0	2	2	2	1.5	294	0	3	3	1	1	4	1	1	0	0	0	0	0	0	0
60	1	24	0	2	1	1	1.5	150	0	3	3	1	2	4	1	2	3	1	2	2	1	1	0
39	2	2	0	2	2	2	1.33333	588	0	3	3	1	1	2	1	2	0	0	0	0	0	0	0
61	1	1	0	2	1	3	1.94444	630	0	3	3	1	1	4	1	2	0	0	0	0	0	1	0
61	1	1	0	2	1	2	1.17647	340	0	3	2	1	2	4	1	2	0	0	0	0	0	0	0
53	1	0.5	0	2	2	3	1.48148	1080	0	3	3	1	2	2	1	1	0	0	0	0	0	0	0
47	2	12	0	2	1	3	2.33333	527	0	3	3	1	2	4	1	2	0	0	0	0	0	0	0
53	0	3	0	2	1	2	1.5	300	1	3	3	1	1	4	1	2	0	0	0	0	0	0	0
53	0	240	1	2	3	3	1.34783	713	1	3	2	1	1	4	1	1	0	0	0	0	0	1	0
59	1	12	1	2	1	2	1.4375	368	0	3	3	2	2	1	1	1	0	0	0	0	0	0	0
47	2	12	0	2	2	1	1.57143	132	0	3	3	2	2	2	0	2	0	0	0	0	0	1	0
62	1	0.2	0	2	1	3	1.9	760	0	3	3	1	2	4	1	2	0	0	0	0	0	1	0
57	1	8	1	2	2	3	1.85714	805	0	3	3	1	2	4	0	2	0	0	0	0	0	0	0
44	1	12	1	2	3	3	1.72727	836	0	3	3	1	2	4	0	1	0	0	0	0	0	0	0
65	1	36	1	2	1	3	1.41667	816	0	2	3	2	1	0	0	1	3	1	1	2	2	0	0
54	1	60	1	2	2	3	1.90909	1350	1	2	3	1	2	1	1	1	0	0	0	0	0	2	0
62	1	24	1	2	2	3	1.75	756	0	3	3	2	2	4	0	1	3	1	1	2	2	2	0
59	0	4	1	2	1	1	1.5	165	0	3	3	2	2	2	0	2	3	2	1	2	2	0	0
42	2	24	0	2	1	1	1.30769	221	0	3	3	1	2	4	1	2	0	0	0	0	0	1	0
44	2	48	1	2	1	2	1.33333	396	0	3	3	1	1	1	1	2	0	0	0	0	0	0	0
40	2	2	1	2	2	3	1.5	925	0	3	3	1	1	1	1	2	0	0	0	0	0	0	0
32	2	3	1	2	1	2	1.90909	231	1	1	2	1	1	4	1	2	0	0	0	0	0	0	0
42	2	6	1	2	1	1	1.35714	266	0	2	2	1	1	2	1	1	0	0	0	0	0	0	0
54	0	3	0	2	2	2	1.35294	391	1	3	3	1	2	4	1	1	0	0	0	0	0	0	0
44	2	0.5	1	2	2	3	1.94737	703	0	3	3	1	1	1	1	2	0	0	0	0	0	0	0
52	1	3	1	2	1	2	2.27273	275	0	2	3	1	1	4	1	2	0	0	0	0	0	0	0
60	1	24	1	2	2	1	1.5	150	0	3	3	1	2	1	1	2	0	0	0	0	0	1	0
65	1	8	0	2	1	1	2	72	0	1	2	2	2	2	0	1	0	0	0	0	0	0	0
63	1	2	1	2	1	2	1.53846	260	1	2	3	1	1	0	1	2	0	0	0	0	0	0	0
68	1	24	1	0	0	1	1.6	70	0	2	3	2	2	1	0	2	0	0	0	0	0	0	0
41	2	1	0	0	0	0	1.33333	48	0	1	2	2	2	4	0	2	3	1	1	2	2	0	0
66	0	1	0	2	1	2	1.90909	231	0	1	2	1	2	1	1	2	0	0	0	0	0	0	0
62	1	1	0	2	1	2	1.66667	240	0	1	1	2	1	2	1	2	0	0	0	0	0	0	0
54	1	2	0	2	2	0	1.125	72	0	1	2	1	1	1	0	2	3	1	1	2	2	0	0
59	1	24	0	2	1	0	2.66667	35	0	2	3	2	2	1	0	2	0	0	0	0	0	1	0
58	1	2	0	2	1	2	1.4375	368	0	3	3	2	2	1	1	2	0	0	0	0	0	2	0
50	1	2	0	2	2	1	1.875	120	0	3	3	1	2	1	1	2	1	1	1	2	2	0	0
56	1	12	0	2	1	1	1.44444	117	0	3	3	1	1	4	1	2	0	0	0	0	0		0
57	1	240	1	2	2	2	2	288	0	1	2	1	2	1	1	1	0	0	0	0	0	0	0
54	1	1	0	2	2	3	2.05263	741	1	3	3	1	2	4	1	2	0	0	0	0	0	1	0
62	1	2	0	2	1	1	1.5	216	0	3	3	1	2	1	1	2	0	0	0	0	0	0	0
62	1	5	0	2	2	2	2	338	0	3	3	1	1	1	1	1	0	0	0	0	0	0	0
48	2	0.5	0	0	0	0	1.4	35	0	1	1	1	2	1	1	1	0	0	0	0	0	2	0
48	2	12	1	2	1	1	2.5	64	0	3	3	1	2	2	1	1	0	0	0	0	0	1	0
48	2	48	1	2	3	1	1.63636	238	0	3	3	1	2	2	0	1	0	0	0	0	0	1	0
57	1	12	0	0	0	0	1	49	0	1	2	1	2	1	1		3	2	1	2	2	2	0
55	2	0.2	1	2	1	1	1.66667	247	0	3	3	1	1	4	1	2	0	0	0	0	0	0	0
37	2	24	1	2	2	1	1.71429	84	0	3	3	1	2	1	1	2	0	0	0	0	0	0	0
53	1	2	1	0	0	0	1.33333	48	0	1	2	2	1	1	1	2	3	2	1	2	2	0	0
46	2	12	1	2	1	1	1.66667	126	0	3	3	1	2	4	1	2	0	0	0	0	0	1	0
57	1	1	0	2	2	1	2.6	91	0	3	3	1	2	4	1	2	1	1	1	1	2	1	0
54	0	1	1	0	1	3	1.52174	805	0	3	3	1	2	0	0	2	0	0	0	0	0	0	0
50	0	3	1	2	1	1	0.947368	342	1	1	1	1	2	4	1	1	0	0	0	0	0	1	0
51	1	12	1	2	1	2	1.85714	364	0	3	3	1	2	4	1	2	0	0	0	0	0	2	0
46	2	12	0	2	1	1	2	50	0	3	3	2	1	2	1	2	0	0	0	0	0	0	0
58	1	2	1	2	1	1	1.83333	66	0	3	2	2	2	1	1	2	0	0	0	0	0	1	0
35	2	1	1	2	1	3	1.47826	782	1	1	2	1	1	0	1	2	0	0	0	0	0	0	0
63	1	1	0	2	1	2	1.625	416	0	3	3	1	2	1	1	2	0	0	0	0	0	1	0
61	1	5	1	2	1	2	1.8	405	0	3	3	1	2	2	1	2	0	0	0	0	0	0	0
57	0	120	1	2	2	3	1.18519	864	1	2	2	1	2	4	1	2	0	0	0	0	0	1	0
40	2	60	0	2	3	1	2	98	1	3	3	1	2	4	1	2	0	0	0	0	0	2	0
47	0	2	1	2	1	1	1.5	324	0	3	3	1	1	1	1	2	0	0	0	0	0	0	0
34	0	48	1	2	1	1	1.5	216	1	1	2	1	1	4	1	1	0	0	0	0	0	0	0
42	2	6	0	2	1	1	1.75	176	0	3	3	1	1	4	1	2	0	0	0	0	0	0	0
57	1	1	1	2	3	1	1.75	216	1	3	3	1	1	4	1	2	3	1	1	1	2	0	0
36	0	3	1	2	1	2	1.76923	299	0	3	3	1	2	4	1	2	0	0	0	0	0	2	0
59	1	12	0	2	1	3	2.2	495	0	3	3	1	2	4	1	1	3	1	1	1	2	0	0
64	0	0.5	0	2	1	2	1.53846	260	0	3	3	1	2	1	1	2	0	0	0	0	0	0	0
26	2	6	1	2	1	3	2.23529	646	0	1	1	1	2	1	1	1	1	1	1	2	2	0	0
62	1	24	1	2	2	2	1.78571	350	0	2	3	1	2	4	0	2	3	1	1	2	2	0	0
37	2	72	1	2	1	1	1.2	270	0	1	2	1	1	1	1	2	0	0	0	0	0	0	0
58	0	1	1	2	3	2	1.69231	286	0	1	2	2	1	2	0	1	3	1	1	2	2	0	0
48	2	6	1	2	1	2	1.93333	435	0	2	3	1	2	1	1	2	0	0	0	0	0	2	0
47	0	24	1	2	1	1	1.9	190	0	3	3	1	1	4	1	2	0	0	0	0	0	0	0
61	1	1	0	2	2	2	1.41176	408	0	3	3	1	2	1	1	2	0	0	0	0	0	1	0
60	0	0.2	0	2	2	2	1.5	294	0	1	2	1	2	3	1	1	0	0	0	0	0	1	0
49	0	36	1	2	3	2	1.33333	378	1	1	2	1	2	1	1	1	0	0	0	0	0	0	0
27	2	6	0	2	1	1	1.2	120	0	1	2	1	2	1	1	1	0	0	0	0	0	1	0
59	1	12	1	2	1	1	1.72727	209	1	3	3	1	1	4	1	2	0	0	0	0	0	0	0
38	2	24	1	2	1	1	1.875	120	0	1	1	1	2	4	1	2	0	0	0	0	0	1	0
44	2	0.5	0	2	1	2	2.16667	312	1	2	3	1	1	4	1	2	0	0	0	0	0	0	0
64	0	84	1	2	2	2	1.5	294	0	3	2	1	2	1	1	2	0	0	0	0	0	0	0
55	1	1	1	2	1	3	1.7	680	0	2	3	1	1	4	1	2	0	0	0	0	0	0	0
64	1	0.5	1	2	1	1	2	144	0	3	3	1	2	1	1	1	0	0	0	0	0	1	0
61	0	2	1	2	1	1	1.33333	108	0	3	1	1	1	4	1	2	0	0	0	0	0	0	0
65	1	3	1	2	2	3	1.24	775	1	3	3	1	2	0	0	2	0	0	0	0	0	0	0
66	0	48	1	2	2	3	1.66667	713	1	3	3	1	2	4	1	2	0	0	0	0	0	1	0
50	2	240	1	2	2	2	1.78571	350	1	3	3	1	2	4	1	1	3	1	1	2	2	0	0
42	2	1	1	2	2	3	1.53333	1380	1	1	1	1	1	4	1	2	0	0	0	0	0	0	0
39	2	36	1	2	2	1	1.63636	198	0	1	1	1	1	1	1	1	0	0	0	0	0	0	0
38	2	96	1	2	2	1	1.66667	135	0	1	2	1	1	1	1	2	0	0	0	0	0	0	0
60	1	2	0	2	1	3	1.81481	1323	1	3	3	1	1	4	1	2	0	0	0	0	0	0	0
44	2	120	1	2	2	1	2	180	1	3	3	1	1	4	1	2	0	0	0	0	0	0	0
58	0	36	1			0	1.6	40	0	3	3	1	2	1	1	2	0	0	0	0	0	1	0
45	2	48	1	2	1	1	2	143	0	3	3	1	2	4	1	2	0	0	0	0	0	1	0
54	2	0.2	1	2	1	3	1.66667	960	1	3	3	1	2	4	1	2	0	0	0	0	0	1	0
49	2	1	0	2	1	2	2.07143	406	1	1	2	1	2	0	1	1	0	0	0	0	0	0	0
36	2	72	1	2	2	1	1.33333	108	0	1	2	1	2	3	1	1	0	0	0	0	0	0	0
56	1	24	1	2	2	1	2	126	0	3	3	1	2	4	1	2	0	0	0	0	0	0	0
61	1	0.7	1	2	2	2	1.8	286	0	3	3	1	2	4	0	2	0	0	0	0	0	0	0
61	1	0.3	1	2	2	2	1.66667	450	0	3	3	1	2	4	1	2	0	0	0	0	0	0	0
38	0	1	1	2	1	1	1.5	150	0	3	3	1	2	4	1	2	0	0	0	0	0	1	0
70	1	3	1	2	1	3	2	800	0	3	3	1	2	4	1	2	0	0	0	0	0	1	0
59	1	36	1	2	1	3	2.26667	510	0	3	3	1	2	4	1	2	0	0	0	0	0	1	0
55	1	36	1	2	1	1	2	180	0	3	3	1	1	4	1	2	0	0	0	0	0	0	0
42	2	0.5	1	0	0	1	1.42857	70	0	1	2	1	2	1	1	2	0	0	0	0	0	1	0
62	1	12	1	0	0	0	1.66667	15	0	3	3	1	2	4	1	2	0	0	0	0	0	1	0
15	2	3	1	2	1	2	1.73333	390	1	1	2	1	1	4	1	2	0	0	0	0	0	0	0
36	2	2	1	2	1	3	3	300	0	1	1	1	1	1	1	2	0	0	0	0	0	0	0
63	0	3	0	2	1	3	1.75	660	1	3	3	1	1	4	1	2	0	0	0	0	0	0	0
60	1	0.5	1	2	2	2	1.75	368	0	3	3	1	2	4	1	2	0	0	0	0	0	1	0
42	2	12	0	2	1	1	1.625	104	0	2	3	1	2	1	1	2	0	0	0	0	0	1	0
70	0	2	1	2	1	2	2.5	250	0	3	3	1	2	4	1	2	0	0	0	0	0	1	0
43	2	0.2	1	2	2	3	1.34615	910	1	1	1	1	2	4	1	2	0	0	0	0	0	1	0
27	2	0.1	1	2	1	3	1.61905	714	1	3	3	1	1	4	0	2	3	1	1	2	2	0	0
71	1	24	1	2	1	2	1.29412	374	1	3	3	1	1	2	1	2	0	0	0	0	0	0	0
26	0	36	1	2	1	1	1.58333	228	0	1	2	2	2	1	0	1	0	0	0	0	0	0	0
45	0	12	1	2	3	1	1.25	80	0	1	1	1	2	1	1	2	0	0	0	0	0	1	0
56	0	60	1	2	1	2	1.52632	551	1	2	3	1	1	4	1	2	0	0	0	0	0	0	0
59	1	0.2	0	2	1	2	1.5	500	1	2	3	1	1	1	1	2	0	0	0	0	0	0	0
51	1	4	0	2	1	2	1.55556	300	1	3	3	1	1	1	1	2	0	0	0	0	0	0	0
50	1	48	1	2	1	2	1.42857	494	0	3	3	1	1	1	1	2	0	0	0	0	0	0	0
24	2	0.5	0	2	1	1	1.41667	204	0	1	2	1	2	4	1	2	0	0	0	0	0	0	0
55	1	12	0	2	1	3	1.875	480	1	3	3	1	1	4	1	2	0	0	0	0	0	0	0
64	1	12	1	2	1	1	1.66667	60	0	1	1	1	2	1	1	2	0	0	0	0	0	2	0
60	0	2	1	2	1	3	1.30435	690	0	1	1	1	2	4	1	1	0	0	0	0	0	1	0
53	1	1	0	0	0	0	1.25	20	0	2	2	2	2	1	0	2	0	0	0	0	0	0	0
45	0	1	0	2	1	0	1.75	28	0	3	1	1	2	1	1	2	0	0	0	0	0	1	0
55	0	1	0	2	1	3	2	805	1	3	3	1	1	4	1	2	0	0	0	0	0	0	0
58	1	3	0	2	1	1	1.2	120	0	1	1	1	2	2	1	1	0	0	0	0	0		0
67	1	0.7	0	2	1	3	1.40909	682	1	3	3	1	2	4	1	2	0	0	0	0	0	1	0
42	2	1	0	2	1	2	2	242	0	2	3	1	1	3	1	2	0	0	0	0	0	0	0
44	0	6	0	2	1	2	0.75	432	1	1	1	1	2	4	1	2	0	0	0	0	0	0	0
59	1	36	0	2	1	2	1.8125	464	0	3	3	1	2	4	1	2	0	0	0	0	0	1	0
38	2	12	0	0	0	0	1.25	42	0	3	3	1	2	2	1	1	0	0	0	0	0	0	0
63	1	2	0	2	1	1	1.41667	204	0	3	3	1	1	4	1	2	0	0	0	0	0	0	0
43	2	1	0	2	2	3	1.30769	884	1	2	3	1	1	4	1	2	0	0	0	0	0	0	0
69	1	24	0	2	3	1	1.6	160	0	1	1	2	2	2	0	1	1	1	1	2	2	0	0
28	2	3	0	2	2	2	1.3125	336	1	1	2	1	1	4	1	2	0	0	0	0	0	0	0
36	2	0.2	0	2	1	2	1.20833	696	1	1	2	1	1	4	1	2	0	0	0	0	0	0	0
68	0	60	0	2	2										0			0	0	0	0		0
51	1	1	0	2	1										0			0	0	0	0		0
51	1	11	0	2	2	1	1.66667	192	0	3	3	1	1	1	1	2	0	0	0	0	0	1	0
27	2	0.5	0	2	1	2	1.19048	525	1	1	2	1	2	4	1	1	0	0	0	0	0	1	0
24	2	6	0	2	1	3	1.90476	840	0	1	2	1	2	4	1	2	0	0	0	0	0	1	0
58	1	72	0	2	1	1	1.5	304	1	3	3	1	1	4	1	1	3	1	1	1	2	0	0
68	0	1	0	2	1	1	2.2	187	0	3	3	1	2	4	1	2	0	0	0	0	0	0	0
73	1	6	0	2	1	3	1.69565	897	0	3	3	1	1	4	1	2	0	0	0	0	0	0	0
31	2	24	0	2	2	2	2	242	0	1	2	1	2	1	1	2	0	0	0	0	0	1	0
46	0	1	0	2	1	2	1.21053	437	0	3	3	1	1	4	1	2	0	0	0	0	0	0	0
41	2	1	0	2	1	2	1.8	405	0	3	3	1	2	4	1	2	0	0	0	0	0	1	0
30	2	24	1	2	1	2	1.6	360	1	1	1	1	1	4	1	2	0	0	0	0	0	0	0
65	2	1	0	2	1	1	1.6	160	1	3	3	1	2	4	1	2	0	0	0	0	0	0	0
50	2	5	0	2	1	2	2.08333	300	1	3	3	1	2	4	1	2	0	0	0	0	0	0	0
39	2	6	0	2	1	0	2.25	36	0	3	2	1	2	1	1	1	0	0	0	0	0	0	0
64	1	0.5	0	2	1	1	1.66667	135	0	2	2	1	2	4	1	1	0	0	0	0	0	0	0
57	0	48	0	2	1	1	1.06667	240	0	1	2	1	2	2	1	2	0	0	0	0	0	0	0
67	1	24	0	2	2	2	2.23077	377	0	2	3	1	1	4	1	2	0	0	0	0	0	0	0
42	2	3	1	2	1										0			0	0	0	0		0
43	0	0.5	0	2	1	1	1.41667	204	0	3	3	1	2	4	1	2	0	0	0	0	0	1	0
53	1	0.2	0	2	2	3	1.66667	960	0	3	2	1	2	4	1	1	3	1	2	2	1	1	0
49	2	6	0	2	1	2	2	288	0	3	3	1	1	4	1	1	0	0	0	0	0	0	0
48	2	12	0	0	0	1	2.33333	84	0	3	3	1	2	4	1	2	0	0	0	0	0	1	0
26	0	2	0	2	1	1	2	162	1	1	1	1	2	1	1	2	3	1	1	2	2	0	0
55	1	2	0	2	2	1	2	80	0	3	3	2	2	1	1	2	0	0	0	0	0	2	0
59	1	0.5	0	2	1	1	1.57143	77	0	2	1	1	1	4	1	2	0	0	0	0	0	0	0
51	1	24	0	2	2	3	2	450	1	1	1	1	1	4	1	2	0	0	0	0	0	0	0
43	2	0.5	0	2	2	3	2.13043	1127	1	1	2	1	2	4	1	2	0	0	0	0	0	0	0
59	0	5	0	0	0	1	1.83333	66	0	3	3	1	2	0	1	2	0	0	0	0	0	1	0
44	2	48	0	0	0	0	1.33333	20	0	3	3	1	2	4	1	1	0	0	0	0	0	0	0
50	1	12	0	2	1	3	1.5	726	0	1	2	1	2	4	1	2	0	0	0	0	0	0	0
57	1	0.3	0	0	0	0	2.25	45	0	3	3	1	2	1	1	1	0	0	0	0	0	0	0
59	1	24	0	2	1	1	2.16667	78	0	3	3	1	1	1	1	2	0	0	0	0	0	2	0
37	2	36	0	2	1	2	1.33333	336	0	3	3	1	1	1	1	2	0	0	0	0	0	0	0
41	2	36	0	2	2										0			0	0	0	0		0
48	2	1	0	2	2	3	2.10526	760	1	2	3	1	1	4	1	1	0	0	0	0	0	0	0
53	0	0.5	0	0	0	1	1.25	80	0	3	3	1	2	1	0	1	0	1	2	2	2	2	0
54	1	0.2	0	2	2	1	1.66667	272	1	2	3	1	1	4	1	2	0	0	0	0	0	0	0
57	0	1	0	2	2										0			0	0	0	0		0
42	0	60	0	0	0	0	1	56	0	3	3	1	2	1	1	2	0	0	0	0	0	1	0
51	0	0.5	0	2	2	3	1.71429	936	0	2	3	1	1	4	1	2	0	0	0	0	0	0	0
63	1	12	0	2	1	3	1.72222	558	1	3	3	1	1	1	1	2	0	0	0	0	0	1	0
52	1	1	0	2	2	2	1.27778	414	0	2	2	1	2	1	1	1	0	0	0	0	0	0	0
53	1	36	0	2	1	1	1.3	130	0	3	3	2	2	4	0	1	3	1	1	2	2	0	0
50	1	36	0	2	1	2	1.75	546	0	2	3	1	2	4	1	2	3	1	1	2	2	1	0
51	0	1	0	2	2	3	1.8	1800	0	3	3	1	1	0	1	1	0	0	0	0	0	0	0
47	2	12	0	2	1	2	0.666667	240	0	2	3	1	2	1	1	2	0	0	0	0	0	0	0
57	0	24	0	2	1	3	1.66667	735	0	2	3	1	1	4	1	2	0	0	0	0	0	0	0
64	0	12	0	2	2	3	1.61765	1870	0	3	3	1	1	1	1	1	0	0	0	0	0	0	0
35	2	12	0	2	1	2	1.42857	280	1	1	1	1	1	4	1	2	0	0	0	0	0	0	0
54	0	3	0	2	1	2	1.4375	368	1	1	2	1	2	1	1	2	0	0	0	0	0	0	0
71	1	12	1	2	1	1	1.5	140	0	3	3	1	2	1	1	2	0	0	0	0	0	2	0
56	1	60	0	2	1	2	1.57143	308	1	3	3	1	1	4	1	2	0	0	0	0	0	0	0
61	1	7	0	2	1	1	1.4	140	0	1	2	1	2	1	0	2	3	1	1	2	2	1	0
60	1	24	1	2	2	1	2	98	0	1	1	2	2	1	1	1	0	0	0	0	0	2	0
26	2	1	0	2	2	3	1.18182	1287	1	1	2	1	1	4	1	1	0	0	0	0	0	0	0
31	2	4	0	2	2	1	1.77778	144	0	1	2	1	2	2	1	2	0	0	0	0	0	0	0
32	2	6	0	2	1	1	1.2	270	0	3	3	1	2	4	1	2	3	2			2	1	0
60	1	2	0	2	1	1	1.22222	120	1	3	3	1	1	4	1	2	0	0	0	0	0	0	0
50	2	2	0	2	3	1	1.3	130	0	1	1	1	2	4	1	2	0	0	0	0	0	1	0
59	1	24	0	2	2	1	1.72727	272	1	3	3	1	1	4	1	1	0	0	0	0	0	0	0
68	1	12	0	2	1	2	1.05263	380	0	1	1	1	1	4	1	2	0	0	0	0	0	0	0
47	0	1	0	2	1	2	0.708333	408	1	3	3	1	2	4	1	2	0	0	0	0	0	0	0
28	2	6	0	2	1	1	1.1875	304	1	1	1	1	1	4	1	2	0	0	0	0	0	0	0
47	0	2	0	2	1	3	1.40909	682	0	1	2	1	2	4	1	2	3	1	1	2	2	1	0
39	0	6	0	2	2	0	1.8	45	0	2	2	2	2	1	0	1	3	0	0	0	0	0	0
52	1	96	0	2	3	2	1.6875	432	1	1	1	1	2	2	0	1	0	0	0	0	0	1	0
42	2	3	0	0	0	1	2	98	0	3	1	2	2	4	0	2	0	0	0	0	0	0	0
64	1	12	1	2	1	2	1.66667	240	0	2	3	1	1	1	1	2	0	0	0	0	0	0	0
48	0	1	0	2	2	0	1.75	28	0	1	2	1	2	2	1	2	0	0	0	0	0	1	0
42	0	12	1	2	1	3	1.2	750	1	1	2	1	1	2	1	1	0	0	0	0	0	0	0
63	1	6	1	2	1	1	1.46154	247	1	3	3	1	1	2	1	2	0	0	0	0	0	0	0
54	2	0.5	0	2	2	3	1.68421	608	0	1	2	1	2	1	1	2	0	0	0	0	0	0	0
45	1	0.2	1	2	1	3	1.90909	924	0	2	3	1	2	4	1	1	0	0	0	0	0	1	0
56	0	24	0	0	0	0	1.66667	15	0	3	2	2	2	1	0	2	0	0	0	0	0	1	0
52	1	6	1	2	2	1	1.38462	234	0	3	3	1	2	1	1	2	3	1	1	1	2	1	0
62	1	6	0	2	2	1	1.25	80	0	2	3	1	2	4	1	2	0	0	0	0	0	2	0
63	0	1	0	2	1	2	0.95	380	0	2	2	1	1	1	1	2	0	0	0	0	0	1	0
36	2	60	1	2	2	1	2.16667	289	1	2	3	1	2	4	1	1	0	0	0	0	0	0	0
43	2	3	0	2	3	1	1.16667	168	0	2	1	2	2	2	1	2	3	1	1	2	2	0	0
71	1	3	0	1	3	2	2	414	0	3	3	2	2	4	0	2	3	2	2	1	1	1	0
48	2	0.7	0	0	0	1	2	72	0	2	3	2	2	1	0	1	0	0	0	0	0	0	0
33	0	1	0	0	0	0	1.14286	56	0	1	2	1	1	1	1	2	0	0	0	0	0	0	0
66	1	0.5	0	2	1	3	1.33333	1728	1	3	3	1	2	0	1	2	0	0	0	0	0	2	0
62	0	6	0	2	1	2	1.44444	468	0	3	3	1	2	1	1	1	0	0	0	0	0	0	0
38	2	7	0	2	1	3	1.94118	561	0	3	1	1	1	4	1	2	0	0	0	0	0	0	0
59	1	24	1	2	1	1	0.923077	156	0	3	2	1	2	1	1	2	0	0	0	0	0	1	0
61	0	6	1	2	1	3	1.66667	1316	1	2	3	1	2	4	1	2	0	0	0	0	0	1	0
39	2	1	0	2	1	2	1.8	384	1	3	3	1	2	4	1	1	0	0	0	0	0	2	0
53	1	12	1	2	1	2	1.66667	240	0	2	3	1	1	4	1	1	0	0	0	0	0	0	0
59	1	1	0	2	1	2	1.33333	300	0	3	3	2	1	1	1	1	0	0	0	0	0	0	0
35	0	0.2	0	2	1	2	1.4	560	0	1	1	1	1	4	1	1	0	0	0	0	0	0	0
53	1	6	1	2	1	1	1.7	170	0	1	2	1	2	4	1	1	0	0	0	0	0	1	0
49	1	1	0	2	1	1	1.58333	228	0	1	1	1	2	4	1	2	0	0	0	0	0	0	0
31	0	72	1	2	1	2	1.61538	273	0	1	1	1	2	2	1	2	0	0	0	0	0	0	0
56	0	9	1	2	1	2	1.8125	464	0	1	1	1	2	4	1	2	0	0	0	0	0	0	0
51	1	8	1	2	1	3	1.57895	570	0	1	2	1	2	4	1	1	0	0	0	0	0	2	0
43	2	96	1	2	1	3	2	450	0	1	2	1	2	4	0	1	0	0	0	0	0	0	0
36	0	9	0	2	1	3	1.85	740	0	3	3	1	2	2	1	2	0	0	0	0	0	1	0
57	1	1	0	2	2	1	2.6	91	0	3	3	1	2	4	1		1	1	1	1	2	2	0
46	2	12	1	2	1	1	1.66667	126	0	3	3	1	2	4	1	2	0	0	0	0	0	1	0
69	1	12	1	2	1	2	1.90909	368	0	3	3	2	2	4	1	2	0	0	0	0	0	0	0
61	1	2	0	2	2	3	1.15385	780	0	2	1	1	2	4	1	2	0	0	0	0	0	0	0
41	0	3	0	2	1	1	1.13333	255	0	3	3	1	2	1	1	2	0	0	0	0	0	1	0
39	1	36	1	2	1	3	2	630	1	2	3	1	1	4	1	1	0	0	0	0	0	0	0
13	2	6	1	2	1	3	1.18519	864	0	3	3	1	2	1	1	2	0	0	0	0	0	0	0
36	0	1	1	0	0	1	2	70	0	3	3	1	1	1	1	2	0	0	0	0	0	0	0
56	1	36	1	2	1	3	2.5	760	0	3	3	1	1	4	1	1	0	0	0	0	0	0	0
46	0	6	1	2	1	1	1.8	180	0	3	3	1	1	4	1	2	0	0	0	0	0	0	0
16	2	1	1	2	2	3	1.35714	1064	1	1	1	1	1	4	1	1	0	0	0	0	0	0	0
27	2	12	1	2	2	2	1.44444	468	1	1	2	1	1	4	1	1	0	0	0	0	0	0	0
36	2	12	1	2	1	3	2.11111	684	1	2	3	1	1	4	1	2	2	1	1	2	2	0	0
27	2	24	1	2	1	3	2	561	0	3	3	1	2	4	0	2	0	0	0	0	0	0	0
50	1	1	0	2	1	2	1.90909	231	1	1	1	1	1	4	1	1	3	1	1	1	2	0	0
68	0	12	1	2	1	2	1.76923	299	0	1	1	1	2	4	1	2	0	0	0	0	0	1	0
63	0	2	0	2	1	2	1.61538	273	1	3	3	1	2	1	1	2	0	0	0	0	0	0	0
52	1	1.3	1	2	1	2	1.85714	364	1	2	3	1	1	4	1	1	0	0	0	0	0	0	0
49	2	12	1	2	1	2	2	242	1	1	2	1	1	4	1	2	0	0	0	0	0	0	0
38	2	12	1	2	1	2	2.75	336	0	3	3	1	1	4	1	2	0	0	0	0	0	0	0
38	2	60	0	2	1	1	2.25	144	1	1	2	1	1	4	1	2	0	0	0	0	0	0	0
46	2	2	1	2	2	1	1.625	104	0	1	1	1	1	1	1	2	0	0	0	0	0	0	0
39	2	0.2	1	2	1	3	1.47826	782	0	1	1	1	2	4	1	2	0	0	0	0	0	1	0
56	1	12	1	2	2	3	1.92308	1300	1	1	2	1	2	0	1	2	0	0	0	0	0	0	0
51	1	24	1	2	1	3	1.82759	1537	1	1	2	1	2	1	1	2	0	0	0	0	0	0	0
63	1	1	0	0	0	0	1.66667	40	0	3	3	1	2	1	1	2	0	0	0	0	0	1	0
31	2	2	0	2	1	1	1.54545	187	1	1	2	1	1	4	1	1	0	0	0	0	0	0	0
23	2	6	1	2	2	3	1.34615	910	1	1	1	1	1	0	1	2	0	0	0	0	0	0	0
40	2	24	1	2	2	2	1.1	440	1	2	3	1	1	4	1	2	0	0	0	0	0	0	0
46	2	2	1	2	2	2	1.55556	504	0	1	1	1	1	2	1	1	0	0	0	0	0	0	0
62	1	2	1	2	1	1	1.66667	135	0	3	3	1	1	1	1	2	0	0	0	0	0	0	0
19	0	0.2	0	2	1	3	1.89474	684	1	1	1	1	2	4	1	2	0	0	0	0	0	0	0
48	1	1	1	2	2	3	1.44444	1053	1	1	2	1	2	4	1	2	0	0	0	0	0	1	0
42	2	0.5	0	2	1	1	1.77778	209	1	3	3	1	2	4	1	2	0	0	0	0	0	1	0
64	1	1	1	2	1	2	1.41176	408	0	2	2	1	1	1	1	2	0	0	0	0	0	0	0
32	2	1	0	2	1	3	1.95833	1128	1	1	1	1	1	4	1	2	0	0	0	0	0	0	0
64	0	60	1	2	1	2	1.5	391	0	3	3	1	2	4	1	2	0	0	0	0	0	2	0
74	0	1	1	2	1	1	1.1875	304	0	1	1	2	2	1	0	1	0	0	0	0	0	0	0
29	2	0.7	0	2	2	2	1.69231	286	0	1	2	1	2	1	1	2	0	0	0	0	0	0	0
58	1	11	0	2	2	2	1.55556	504	0	2	1	1	2	4	1	2	3	1	1	2	2	1	0
32	2	1	0	2	2	1	1.5	216	0	2	3	2	2	1	1	2	0	0	0	0	0	1	0
32	2	1	0	1	3	2	1.42857	280	0	1	1	2	2	4	1	2	3	1	1	2	2	0	0
52	0	0.5	0	2	3	2	1.84615	312	0	1	2	2	2	1	0	1	0	1	1	2	2	0	0
49	2	0.5	0	2	1	1	1	100	0	2	2	2	2	1	0	1	0	0	0	0	0	0	0
42	2	60	1	2	2	2	2.08333	300	0	2	1	1	1	1	1	2	0	0	0	0	0	0	0
64	1	120	1	2	1	2	1.75	486	0	2	3	1	2	4	0	2	0	0	0	0	0	1	0
45	2	0.2	0	2	2	3	0.875	896	1	1	1	1	1	4	1	1	0	0	0	0	0	0	0
33	2	240	1	2	2	3	1.72222	558	1	3	3	1	2	4	1	1	0	0	0	0	0	1	0
55	1	12	1	2	1	1	1.66667	60	0	3	3	2	2	2	0	2	3	1	1	2	2	0	0
56	0	6	1	2	3	1	1.5	150	0	3	3	1	2	1	0	2	3	1	1	2	2	1	0
55	1	24	1	0	0	0	1.2	30	0	1	3	2	2	1	0	1	0	0	0	0	0	2	0
36	2	24	1	2	1	1	1.44444	117	0	2	3	1	2	4	1	2	0	0	0	0	0	1	0
50	0	24	1	0	0	0	1.75	28	0	1	2	2	2	1	0	2	0	0	0	0	0	0	0
56	1	0.2	0	2	1	1	1.4	140	0	2	3	2	2	1	0	2	0	0	0	0	0	2	0
58	0	60	0	2	2	3	1.57143	693	1	3	3	1	2	4	1	2	0	0	0	0	0	1	0
53	1	1.5	0	2	3	1	2	72	0	1	1	1	2	1	0	1	3	1	1	2	2	2	0
54	1	2	0	2	2	0	0.833333	30	0	1	1	1	2	4	1	2	0	0	0	0	0	0	0
56	1	6	0	0	0	0	1.33333	12	0	1	2	2	2	0	1	2	3	1	1	2	2	1	0
63	0	36	0	2	1	1	1.2	120	0	3	3	1	2	4	1	2	0	0	0	0	0	0	0
50	1	12	0	0	0	0	1	36	0	2	2	2	2	1	0	2	0	0	0	0	0	1	0
63	0	18	0	2	1	1	1.1	110	0	3	2	1	1	1	0	2	0	0	0	0	0	1	0
35	0	12	1	0	0	1	0.538462	91	0	2	3	1	2	1	1	2	3	1	1	1	2	1	0
55	1	2	1	0	0	0	1.66667	15	0	1	1	1	1	4	1	2	0	0	0	0	0	0	0
59	1	1	1	2	2	2	2.75	176	1	1	1	1	2	0	1	2	0	0	0	0	0	1	0
45	2	12	0	0	0	0	1.2	30	0	1	2	2	2	1	0	1	0	0	0	0	0	2	0
55	1	12	0	0	0	0	1.66667	15	0	3	3	2	2	1	0	2	0	0	0	0	0	2	0
53	1	3	1	2	2	1	1.3	180	0	3	3	1	2	4	1	2	0	0	0	0	0	2	0
18	2	3	0	0	0	0	1.6	40	0	1	1	1	2	1	1	2	0	0	0	0	0	1	0
51	1	36	0	2	2	0	1	36	0	1	2	1	2	1	1	2	0	0	0	0	0	1	0
50	0	3	0	0	0	0	1	9	0	1	2	2	2	1	0	2	0	0	0	0	0	2	0
34	2	12	1	1	3	0	1.28571	63	0	1	1	2	2	1	0	1	0	0	0	0	0	0	0
58	1	36	0	0	0	0	1.125	72	0	1	2	2	2	1	0	2	3	1	2	2	2	2	0
60	0	12	0	2	3	0	1.5	54	0	1	2	1	2	1	1	2	0	0	0	0	0	1	0
33	2	24	1	2	1	1	1.42857	70	0	1	1	1	2	1	0	1	0	0	0	0	0	2	0
38	2	6	1	0	0	0	1.33333	12	0	1	2	1	2	1	1	2	0	0	0	0	0	2	0

## Sheet: Cohort 2
DPP4	SCG5	CA12	Age	ME_lump_character	US_cystic_lesion	US_nodule_boundary	US_echoe_type	US_lump_morphology	US_calcification	result
6.25152	1.975	4.10293	59	3	0	2	1	0	2	1
1.98957	2.3298	0.0142673	32	3	0	1	1	1	2	1
3.2897	2.10542	0.150221	62	3	0	2	1	0	1	1
24.2138	7.79315	0.516273	44	1	0	2	1	0	2	1
1.95241	2.13547	1.92446	37	3	0	2	1	0	1	1
0.783908	48.3169	0.2488	49	3	0	1	1	0	1	1
2.1981	11.5479	1.03301	20	3	0	1	1	0	2	1
4.93502	9.47717	5.283	41	2	0	1	4	0	1	1
1.02374	5.59391	1.47781	51	0	0	2	1	1	2	1
0.0462808	107.371	0.0203738	65	1	0	1	1	1	1	1
0.025603	5.45491	0.0287969	25	2	0	2	1	0	1	1
0.0105776	6.51902	0.219616	66	1	0	1	1	1	2	1
0.169606	4.65815	1.46658	30	3	0	2	1	0	2	1
1.07613	10.8774	0.179189	37	3	0	2	1	0	2	1
3.36418	16.2038	0.485673	61	2	0	2	1	0	1	1
4.54965	0.756943	0.0610551	59	2	0	2	1	0	1	1
0.410614	9.51205	0.00270409	54	2	0	1	1	1	1	1
1.4502	3.66384	0.707183	49	3	0	1	1	0	2	1
0.0528064	23.8937	0.0645274	50	0	0	2	1	0	2	1
4.7689	27.9419	0.376483	48	1	0	2	1	0	1	1
0.388519	49.199	0.0134389	27	2	0	1	1	1	0	1
0.20324	341.622	0.433365	40	3	0	1	4	1	0	1
4.32097	12.1793	0.412783	30	2	0	2	1	0	2	1
2.14601	16.1746	0.218674	62	2	0	1	4	1	0	1
0.728932	12.449	0.182182	63	3	0	1	1	0	2	1
0.00912131	7.90605	1.6469	43	1	0	1	1	1	0	1
0.207252	34.3266	0.173277	46	0	0	2	1	0	2	1
1.22591	311.471	0.144652	52	2	0	1	1	1	2	1
1.67964	31.9303	0.130277	44	0	0	1	4	1	0	1
0.125274	0.866911	0.112981	63	1	0	1	4	1	1	1
0.089359	1.64303	0.0969145	50	1	0	1	4	0	1	1
0.0275054	160.147	0.0315275	65	1	0	1	1	1	1	0
0.081829	58.1842	0.976747	61	1	0	1	4	1	0	0
0.0949332	1.61011	0.121427	40	3	0		4	1	1	0
0.170821	0.849483	0.309317	44	2	0	1	4	1	1	0
0.0775976	1.26897	0.360197	37	2	0	1	2	1	0	0
0.204059	0.476272	0.00499762	25	2	1	1	2	1	0	0
0.0571959	0.143982	0.132711	58	1	0	2	1	1	0	0
0.109778	1.17801	0.0447167	55	2	1	1	4	1	0	0
0.010541	0.774027	0.556617	39	1	0	1	1	1	0	0
0.723646	0.48878	0.845136	55	1	0	1	1	1	0	0
0.277711	2.62853	1.41643	33	2	0	1	1	1	1	0
0.041085	1.4361	0.0423339	49	1	0	1	2	1	0	0
0.789853	3.00623	0.124797	24	2	0	2	1	0	2	0
0.0173449	0.375675	1.22472	29	1	1	1	4	1	0	0
0.356051	0.684658	0.390544	33	1	0	1	2	1	0	0
0.0241164	1.38766	0.326568	26	1	0	1	2	1	0	0
0.0203484	1.27833	0.682763	26	1	0	1	2	1	0	0
0.206936	2.39057	1.71494	60	1	0	1	4	1	1	0
0.0769762	0.353004	0.0187724	61	1	1	1	4	1	1	0
0.0793655	1.30854	0.364012	45	1	0	1	4	1	0	0
0.138116	0.915389	0.423859	45	2	0	1	1	1	0	0
0.939624	0.789032	0.0674217	38	1	1	1	4	1	0	0
0.166184	0.440116	0.212385	58	1	0	1	4	1	1	0
0.794741	1.27673	0.352319	47	2	0	2	2	1	0	0
0.215843	0.683568	0.13205	49	0	0	1	0	1	1	0
0.0410964	1.98668	0.107332	51	1	0	2	4	1	0	0
0.0248684	0.309918	0.129989	30	1	0	1	4	1	0	0
0.312875	0.224371	1.08077	43	1	0	1	4	1	1	0
0.0876232	0.849306	2.01874	50	2	0	1	1	1	0	0
0.399054	4.45386	0.612447	60	1	0	1	1	1	0	0
0.279817	1.31864	0.355952	57	1	0	1	4	1	1	0
0.170726	1.97008	0.071911	63	1	0	1	1	1	0	0
0.0253311	0.813129	0.00320481	65	1	1	1	1	1	0	0
0.0379188	0.0490962	0.000959092	44	1	1	1	1	1	0	0
0.239178	2.54745	2.33748	68	1	0	1	2	1	1	0
0.0220857	6.40881	2.13547	41	1	0	1	1	1	0	0
0.0973251	1.43232	1.07964	78	2	1	1	4	1	1	0
0.265366	5.69405	1.86278	45	2	0	1	4	1	1	0
0.191997	0.960832	0.288863	50	2	1	1	4	1	0	0

## Sheet: Cohort 3
DPP4	SCG5	CA12	Age	ME_lump_character	US_cystic_lesion	US_nodule_boundary	US_echoe_type	US_lump_morphology	US_calcification	result
1.64451	11.2609	0.190935	63	1	0	1	1	0	2	1
0.337055	2.3711	0.0892599	52	0	0	1	1	0	2	1
3.67911	1.44228	0.371866	69	0	0	2	1	0	2	1
5.49819	3.15482	0.0734271	49	2	0	1	1	0	1	1
3.96785	3.1638	0.0372054	52	3	0	1	1	0	2	1
0.884207	0.432285	0.00446092	51	1	0	1	1	0	0	1
3.30044	4.92853	0.0149984	56	1	0	1	1	1	0	1
7.30942	8.17635	0.512867	53	3	0	2	1	0	1	1
3.57107	5.4959	0.378944	42	0	0	2	1	1	1	1
6.19479	2.41941	0.157231	46	2	0	1	1	1	1	1
17.5824	3.51435	0.392715	37	2	0	1	1	1	1	1
5.39587	4.35978	0.0639574	40	3	0	2	1	0	1	1
1.1597	1.95458	0.0598111	46	2	0	1	1	0	0	1
3.90807	4.61796	0.400551	39	0	0	2	1	0	2	1
22.3307	5.48943	0.787011	35	3	0	1	1	1	1	1
0.985383	1.06545	0.0122146	54	2	0	1	4	1	0	1
5.618	2.71972	0.174156	43	0	0	1	1	1	1	1
2.24522	0.825738	0.145496	57	2	0	1	1	1	1	1
2.57461	0.992787	0.0492121	32	0	0	2	1	0	2	1
4.36856	4.13376	0.21146	48	2	0	2	1	0	2	1
6.38664	2.08617	0.616835	49	2	0	1	4	1	0	1
1.93463	8.83577	0.406226	53	3	0	2	1	0	2	1
2.25364	1.74976	0.00932071	29	3	0	2	1	0	1	1
5.35749	2.76017	0.0325693	56	2	0	2	1	0	1	1
3.05116	4.93399	0.0121261	35	0	0	2	1	0	0	1
5.65433	4.7613	0.0975818	63	2	0	2	1	0	2	1
4.0277	8.86153	0.0270328	36	3	0	1	1	0	1	1
0.585141	0.128288	0.0649537	36	1	0	1	1	0	0	1
2.95704	0.977017	0.20379	43	3	0	2	1	0	2	1
6.05302	3.06493	0.756104	58	3	0	2	1	0	0	1
1.64405	6.1503	0.439232	42	2	0	1	4	0	1	1
2.95704	0.977017	0.20379	45	3	0	2	1	0	2	1
0.80249	0.76549	0.0649717	61	0	0	1	1	0	0	1
6.27648	7.65422	0.0606796	56	2	0	2	4	0	1	1
0.434508	0.264137	0.25264	54	2	0	1	4	1	0	0
1.919	2.71689	3.25004	38	0	0	1	1	1	1	0
1.41133	1.04613	0.49471	40	0	0	1	4	1	0	0
3.4578	1.01921	0.0624764	39	3	1	1	0	1	1	0
0.693879	1.49149	0.169183	48	1	0	1	1	1	0	0
2.00036	1.23855	0.24245	61	1	0	1	4	1	0	0
2.07233	1.20954	0.0134603	49	2	0	1	2	1	0	0
0.392906	1.02687	0.0707246	53	1	0	2	2	0	0	0
0.861699	0.847894	0.0209858	45	0	0	1	1	1	0	0
0.671405	2.46666	0.367306	57	1	0	1	4	1	0	0
0.180749	0.0981516	0.381633	23	2	1	1	4	0	1	0
0.506578	1.56131	0.151949	65	1	0	2	2	1	0	0
0.87282	0.753279	1.00846	68	2	0	1	2	1	1	0
1.90958	0.896799	0.076006	61	1	1	1	4	1	0	0
0.308824	0.744506	0.0266348	58	0	0	1	1	1	1	0
3.08347	1.33993	0.761152	56	2	0	1	4	1	0	0
1.20469	0.18565	0.0195086	63	2	1	1	4	1	0	0
4.14266	0.397591	1.83675	64	1	0	1	4	1	0	0
0.4008	0.25845	0.0402702	51	1	0	2	2	1	0	0
3.43392	1.12612	0.0467321	51	2	0	1	1	1	1	0
2.13089	0.684896	0.81765	55	2	0	1	4	1	0	0
0.859492	1.43999	0.134713	56	1	0	1	4	1	0	0
1.00045	1.53544	0.649345	57	2	0	1	4	1	0	0
0.264173	1.77369	0.0231292	44	2	0	1	4	1	1	0
0.670011	0.803437	0.291801	52	1	1	1	4	1	0	0
0.539897	0.533757	0.151843	73	2	1	1	4	1	1	0
1.45887	0.737572	0.0461398	35	1	1	1	4	1	0	0
0.177927	1.08693	1.09791	35	1	0	1	1	1	1	0
0.446384	0.250982	0.0185383	62	1	0	1	1	0	0	0
0.588069	0.97384	0.0849087	56	1	0	1	1	0	2	0
0.806058	0.499292	0.138865	53	0	0	2	1	1	1	0
1.69414	1.36363	0.201934	42	0	0	2	1	1	1	0
0.577325	1.99012	0.401607	29	1	0	1	2	1	0	0
3.07941	0.583925	0.0697945	53	1	0	1	4	1	1	0
0.572781	1.08512	0.028743	42	3	0	2	1	0	0	0
2.42075	0.569219	0.268996	43	1	1	1	4	0	1	0
4.42493	1.21871	0.048303	63	1	1	1	4	1	0	0
2.99293	0.845019	0.0787081	43	3	0	1	1	0	0	0
